# Supplementary material for: Capillary flow experiments for thermodynamic and kinetic characterization of protein liquid-liquid phase separation
Source: Nat Commun. 2021 Dec 15;12:7289. doi: 10.1038/s41467-021-27433-y (PMC8674230; doi:10.1038/s41467-021-27433-y)
Supplement: Supplementary file 9 — Source Data [file 41467_2021_27433_MOESM9_ESM.xlsx]

## Sheet: Figure 1b
Figure 1b: Standard curve calibration with Ddx4n1							Figure 1b (inset): Standard curve calibration with Ddx4n1
	Capflex fluorescence		Capflex fluorescence		Capflex fluorescence
Time	10 µM Ddx4n1	Time	25 µM Ddx4n1	Time	50 µM Ddx4n1		Concentration (µM)	Average fluorescence intensity
0	0	0	0	0	0		10	0.23511
0.00139	0.000326	0.00139	-0.00015	0.00139	-0.000197		25	0.79236
0.00278	0.000224	0.00278	-0.00091	0.00278	-0.000733		50	1.68943
0.00417	0.00046	0.00417	-0.000382	0.00417	-0.00105
0.00556	0.000831	0.00556	0.000387	0.00556	0.000796
0.00694	0.00135	0.00694	0.00113	0.00694	0.000431
0.00833	0.00103	0.00833	-0.000812	0.00833	0.00104
0.00972	0.000488	0.00972	-0.00123	0.00972	0.00106
0.01111	0.000784	0.01111	-0.000297	0.01111	0.000843
0.0125	0.000481	0.0125	-1.1e-05	0.0125	0.000201
0.01389	0.000418	0.01389	-0.000628	0.01389	-0.000121
0.01528	0.00073	0.01528	0.000154	0.01528	-1.1e-05
0.01667	0.000151	0.01667	0.000186	0.01667	-0.00024
0.01806	0.000736	0.01806	3.8e-05	0.01806	0.000297
0.01944	0.00118	0.01944	-0.000682	0.01944	0.000738
0.02083	0.000931	0.02083	-0.000379	0.02083	4.8e-05
0.02222	0.000112	0.02222	-0.00141	0.02222	0.000517
0.02361	0.000625	0.02361	-0.000678	0.02361	-0.000435
0.025	0.00158	0.025	-3e-05	0.025	-0.00034
0.02639	0.000862	0.02639	-0.000227	0.02639	0.000217
0.02778	0.000761	0.02778	-0.000424	0.02778	0.000305
0.02917	0.00174	0.02917	-0.000619	0.02917	0.00029
0.03056	0.00129	0.03056	0.000101	0.03056	0.001
0.03194	0.00183	0.03194	-1.2e-05	0.03194	0.000502
0.03333	0.001	0.03333	-0.000615	0.03333	0.000953
0.03472	0.00107	0.03472	0.000441	0.03472	0.00113
0.03611	0.00115	0.03611	-0.000262	0.03611	0.00113
0.0375	0.0013	0.0375	-0.00101	0.0375	6.3e-05
0.03889	0.00101	0.03889	-0.000504	0.03889	0.000245
0.04028	0.000247	0.04028	-0.000341	0.04028	0.00028
0.04167	0.00144	0.04167	-0.00131	0.04167	0.000784
0.04306	0.000718	0.04306	-0.000747	0.04306	0.00115
0.04444	7e-06	0.04444	-0.00109	0.04444	0.000862
0.04583	0.000829	0.04583	-0.000946	0.04583	0.000802
0.04722	0.00121	0.04722	0.000319	0.04722	0.000443
0.04861	0.00149	0.04861	-0.00101	0.04861	0.000226
0.05	0.00161	0.05	0.000174	0.05	-0.000966
0.05139	0.00223	0.05139	0.000158	0.05139	0.000333
0.05278	0.000528	0.05278	-0.00114	0.05278	0.000397
0.05417	0.0002	0.05417	-0.00112	0.05417	0.000355
0.05556	0.000526	0.05556	-0.0011	0.05556	0.000361
0.05694	0.000649	0.05694	-0.000876	0.05694	-1e-06
0.05833	0.00185	0.05833	-0.000122	0.05833	0.00054
0.05972	0.000183	0.05972	-0.000262	0.05972	0.00049
0.06111	0.000822	0.06111	-0.000343	0.06111	-0.000281
0.0625	0.000771	0.0625	-0.000303	0.0625	-0.000118
0.06389	0.00103	0.06389	-0.00118	0.06389	0.000212
0.06528	4.9e-05	0.06528	-0.000758	0.06528	0.000248
0.06667	0.000969	0.06667	-0.000597	0.06667	0.00044
0.06806	0.00148	0.06806	-0.000127	0.06806	1.3e-05
0.06944	0.000319	0.06944	-0.00044	0.06944	0.000859
0.07083	0.000152	0.07083	-6.6e-05	0.07083	0.000209
0.07222	0.000146	0.07222	-0.000536	0.07222	0.00027
0.07361	0.00168	0.07361	-0.00211	0.07361	-0.00121
0.075	0.000557	0.075	-0.000607	0.075	-0.000347
0.07639	0.000142	0.07639	-0.00101	0.07639	0.000233
0.07778	-0.000223	0.07778	-0.00032	0.07778	0.00019
0.07917	0.00132	0.07917	-0.000115	0.07917	0.000657
0.08056	0.000516	0.08056	-0.00127	0.08056	0.000737
0.08194	0.00085	0.08194	-0.000539	0.08194	0.000387
0.08333	0.0015	0.08333	-0.000349	0.08333	0.000391
0.08472	0.00162	0.08472	-0.000444	0.08472	-0.000601
0.08611	0.00173	0.08611	-0.00151	0.08611	0.000132
0.0875	0.00114	0.0875	-0.0015	0.0875	0.000162
0.08889	0.000626	0.08889	-0.000712	0.08889	0.000448
0.09028	0.00106	0.09028	-0.000723	0.09028	0.000388
0.09167	0.00163	0.09167	-0.00203	0.09167	0.000659
0.09306	0.00173	0.09306	-0.00155	0.09306	0.000432
0.09444	0.0019	0.09444	-0.000148	0.09444	2.9e-05
0.09583	0.000756	0.09583	-3.2e-05	0.09583	0.000331
0.09722	0.000556	0.09722	-0.000303	0.09722	-0.000189
0.09861	0.00141	0.09861	-0.000651	0.09861	0.000225
0.1	0.00129	0.1	-0.00133	0.1	0.000249
0.10139	0.00222	0.10139	-0.00048	0.10139	-0.000302
0.10278	0.00116	0.10278	-0.000983	0.10278	5.5e-05
0.10417	0.000988	0.10417	-0.000145	0.10417	0.000637
0.10556	0.00151	0.10556	9.4e-05	0.10556	-0.000209
0.10694	0.00191	0.10694	0.00035	0.10694	-0.000518
0.10833	0.000354	0.10833	0.000268	0.10833	0.000111
0.10972	0.000265	0.10972	-0.000282	0.10972	0.000281
0.11111	0.00082	0.11111	-0.000376	0.11111	9.7e-05
0.1125	0.00175	0.1125	-0.000467	0.1125	0.00122
0.11389	0.00104	0.11389	4e-05	0.11389	0.000122
0.11528	0.00101	0.11528	-0.000382	0.11528	0.000132
0.11667	0.000657	0.11667	-0.000485	0.11667	0.000184
0.11806	0.00078	0.11806	0.000634	0.11806	0.000457
0.11944	0.000837	0.11944	0.000297	0.11944	-0.000654
0.12083	0.00103	0.12083	-0.000459	0.12083	0.000705
0.12222	0.00113	0.12222	-0.00165	0.12222	0.000781
0.12361	-8.4e-05	0.12361	-0.00155	0.12361	0.000129
0.125	0.002	0.125	-0.000636	0.125	-0.00018
0.12639	0.00189	0.12639	-0.000273	0.12639	-0.000714
0.12778	0.00155	0.12778	-0.000611	0.12778	-0.000539
0.12917	0.00148	0.12917	-8.9e-05	0.12917	0.000732
0.13056	4e-05	0.13056	0.000567	0.13056	0.000234
0.13194	0.00138	0.13194	9.5e-05	0.13194	-0.00022
0.13333	0.00107	0.13333	-0.000769	0.13333	0.000654
0.13472	0.00076	0.13472	-6.9e-05	0.13472	0.000376
0.13611	0.00085	0.13611	-0.0015	0.13611	0.00155
0.1375	0.000374	0.1375	-0.00125	0.1375	0.0004
0.13889	0.00235	0.13889	-5.3e-05	0.13889	0.000836
0.14028	0.00137	0.14028	-0.000553	0.14028	-0.000495
0.14167	0.000846	0.14167	-0.000338	0.14167	-0.000232
0.14306	0.000732	0.14306	0.000348	0.14306	-9.9e-05
0.14444	0.000287	0.14444	-0.000216	0.14444	-0.000478
0.14583	0.000955	0.14583	-0.000822	0.14583	8.4e-05
0.14722	0.00175	0.14722	-0.000513	0.14722	-7e-06
0.14861	0.000281	0.14861	0.000291	0.14861	0.000495
0.15	0.000301	0.15	-0.000562	0.15	0.000677
0.15139	-0.000371	0.15139	-9.6e-05	0.15139	0.00145
0.15278	0.00069	0.15278	0.000257	0.15278	0.000517
0.15417	0.000603	0.15417	-0.000556	0.15417	0.000455
0.15556	0.0011	0.15556	-0.00104	0.15556	0.000583
0.15694	0.000574	0.15694	-0.000245	0.15694	0.00115
0.15833	0.000815	0.15833	-0.000691	0.15833	0.000624
0.15972	0.000906	0.15972	-0.000544	0.15972	-0.000121
0.16111	0.00145	0.16111	-0.0011	0.16111	-4.3e-05
0.1625	-4e-06	0.1625	-0.000948	0.1625	0.000599
0.16389	0.00042	0.16389	-0.00045	0.16389	-0.000539
0.16528	0.000638	0.16528	-0.000483	0.16528	-0.000523
0.16667	0.00126	0.16667	-0.00116	0.16667	-0.000244
0.16806	0.00129	0.16806	-0.00128	0.16806	0.0016
0.16944	0.00149	0.16944	-0.00116	0.16944	0.00044
0.17083	0.000898	0.17083	9e-06	0.17083	-0.000149
0.17222	0.000703	0.17222	-0.000503	0.17222	-0.00022
0.17361	0.00148	0.17361	-0.000803	0.17361	-0.000713
0.175	0.00111	0.175	-0.000179	0.175	-7.1e-05
0.17639	0.00057	0.17639	-0.000434	0.17639	-0.000533
0.17778	0.00146	0.17778	-0.00178	0.17778	2.2e-05
0.17917	0.000614	0.17917	-0.00142	0.17917	0.000104
0.18056	0.000318	0.18056	-0.00034	0.18056	-0.000417
0.18194	0.00159	0.18194	-0.000346	0.18194	0.000846
0.18333	0.00101	0.18333	-0.00044	0.18333	0.000533
0.18472	0.00116	0.18472	-0.000977	0.18472	-0.000372
0.18611	0.000993	0.18611	-0.000724	0.18611	0.000433
0.1875	0.00124	0.1875	-0.000803	0.1875	-0.000752
0.18889	0.000863	0.18889	-0.00091	0.18889	-7.7e-05
0.19028	0.000189	0.19028	-0.000473	0.19028	3.4e-05
0.19167	0.000574	0.19167	-0.000529	0.19167	0.000284
0.19306	0.000244	0.19306	-0.000874	0.19306	-3.6e-05
0.19444	0.00218	0.19444	-0.000901	0.19444	-3.5e-05
0.19583	0.000756	0.19583	-0.00122	0.19583	0.000143
0.19722	0.000219	0.19722	-0.00047	0.19722	-0.000211
0.19861	4.6e-05	0.19861	-1.2e-05	0.19861	7.6e-05
0.2	0.00127	0.2	-0.00102	0.2	0.00135
0.20139	0.00096	0.20139	-0.000717	0.20139	0.000575
0.20278	0.00108	0.20278	-0.000909	0.20278	-0.000247
0.20417	0.000646	0.20417	0.000161	0.20417	0.000156
0.20556	0.00144	0.20556	-0.000549	0.20556	-0.000372
0.20694	0.00166	0.20694	-0.000309	0.20694	-5e-06
0.20833	0.000479	0.20833	-0.000499	0.20833	-0.000525
0.20972	0.00148	0.20972	-0.000139	0.20972	0.000779
0.21111	0.000829	0.21111	0.000236	0.21111	0.000541
0.2125	0.00128	0.2125	0.000306	0.2125	3e-06
0.21389	0.00122	0.21389	-0.000489	0.21389	-0.000644
0.21528	0.00109	0.21528	-3.6e-05	0.21528	0.000666
0.21667	0.000406	0.21667	0.000198	0.21667	0.000229
0.21806	0.000841	0.21806	-0.000566	0.21806	-0.000243
0.21944	0.00105	0.21944	-0.000323	0.21944	0.000456
0.22083	0.00102	0.22083	-0.000293	0.22083	0.000317
0.22222	0.000688	0.22222	-0.00155	0.22222	0.000426
0.22361	0.00164	0.22361	0.000647	0.22361	0.000919
0.225	0.00148	0.225	-0.00122	0.225	0.000301
0.22639	0.00106	0.22639	-0.000291	0.22639	0.000522
0.22778	-7.5e-05	0.22778	-0.00104	0.22778	-0.000345
0.22917	0.000548	0.22917	-0.000467	0.22917	-4.4e-05
0.23056	0.000174	0.23056	-0.000345	0.23056	0.000366
0.23194	0.000823	0.23194	0.000434	0.23194	0.000403
0.23333	0.0012	0.23333	-0.000328	0.23333	-0.000157
0.23472	0.000396	0.23472	-0.000168	0.23472	0.000498
0.23611	0.00115	0.23611	-0.000245	0.23611	0.00052
0.2375	0.000661	0.2375	-0.00128	0.2375	0.000768
0.23889	0.00124	0.23889	-0.000501	0.23889	0.000587
0.24028	0.00098	0.24028	-0.000513	0.24028	0.00109
0.24167	0.00145	0.24167	-0.000446	0.24167	0.00111
0.24306	0.000695	0.24306	-0.000235	0.24306	-4.8e-05
0.24444	0.00158	0.24444	0.00038	0.24444	-0.000314
0.24583	0.000638	0.24583	-0.000186	0.24583	0.000522
0.24722	0.00122	0.24722	0.000101	0.24722	-0.000476
0.24861	0.00167	0.24861	-0.000523	0.24861	0.000458
0.25	0.000934	0.25	-0.00133	0.25	-0.000323
0.25139	0.00123	0.25139	-0.00019	0.25139	0.000454
0.25278	0.000947	0.25278	0.000189	0.25278	-0.000437
0.25417	0.000764	0.25417	-0.000504	0.25417	-0.000514
0.25556	0.00146	0.25556	-0.000514	0.25556	-0.00107
0.25694	0.00127	0.25694	-0.0018	0.25694	0.000244
0.25833	0.000883	0.25833	-0.000786	0.25833	0.000471
0.25972	0.000555	0.25972	-0.00161	0.25972	0.00133
0.26111	0.00116	0.26111	-0.0009	0.26111	0.000814
0.2625	0.0014	0.2625	2.5e-05	0.2625	0.000183
0.26389	0.00124	0.26389	-0.000214	0.26389	0.000865
0.26528	0.00172	0.26528	-0.000698	0.26528	0.000728
0.26667	0.00124	0.26667	-0.000601	0.26667	0.00166
0.26806	0.00066	0.26806	-6.3e-05	0.26806	0.00104
0.26944	0.00079	0.26944	0.000188	0.26944	0.000557
0.27083	0.000808	0.27083	-0.000353	0.27083	-0.00114
0.27222	0.000807	0.27222	-0.000201	0.27222	-0.000418
0.27361	0.00173	0.27361	-0.000912	0.27361	0.00036
0.275	0.00152	0.275	-0.00135	0.275	-0.000878
0.27639	0.00124	0.27639	-0.000326	0.27639	-0.00109
0.27778	0.00108	0.27778	-0.000351	0.27778	-0.000206
0.27917	0.00131	0.27917	-0.000262	0.27917	0.000456
0.28056	0.00138	0.28056	-0.000197	0.28056	0.000991
0.28194	0.00157	0.28194	-0.000205	0.28194	-8e-05
0.28333	0.00157	0.28333	-0.00151	0.28333	0.00114
0.28472	0.000842	0.28472	-0.00128	0.28472	0.000383
0.28611	-0.000275	0.28611	-0.000769	0.28611	0.00106
0.2875	-0.000401	0.2875	-0.000738	0.2875	-8e-06
0.28889	0.00057	0.28889	-0.000613	0.28889	0.000597
0.29028	0.000845	0.29028	-0.000747	0.29028	0.000763
0.29167	0.00149	0.29167	0.000382	0.29167	0.000439
0.29306	0.00093	0.29306	0.000697	0.29306	7.2e-05
0.29444	0.00101	0.29444	-0.000329	0.29444	0.00128
0.29583	0.00042	0.29583	0.000725	0.29583	0.00062
0.29722	0.00153	0.29722	-0.000565	0.29722	-0.000333
0.29861	0.0016	0.29861	-0.000454	0.29861	-0.000425
0.3	0.00102	0.3	-0.00128	0.3	-0.000467
0.30139	0.000689	0.30139	-0.000516	0.30139	0.000186
0.30278	0.000717	0.30278	-8.6e-05	0.30278	0.000672
0.30417	0.000886	0.30417	-0.000258	0.30417	-0.000224
0.30556	0.000975	0.30556	-0.000934	0.30556	0.00103
0.30694	0.00126	0.30694	-0.00175	0.30694	-0.000614
0.30833	0.00141	0.30833	-0.000743	0.30833	-0.000277
0.30972	0.000154	0.30972	-0.000322	0.30972	0.000345
0.31111	0.000679	0.31111	5.2e-05	0.31111	-0.000669
0.3125	0.00181	0.3125	0.000215	0.3125	-0.000345
0.31389	0.00181	0.31389	-8e-05	0.31389	0.000325
0.31528	9.5e-05	0.31528	-0.000907	0.31528	0.000143
0.31667	0.000158	0.31667	-0.000971	0.31667	0.000443
0.31806	0.000764	0.31806	-0.00129	0.31806	0.000257
0.31944	0.000402	0.31944	-0.000207	0.31944	-0.000197
0.32083	0.000612	0.32083	-9.9e-05	0.32083	0.000343
0.32222	0.00105	0.32222	-0.000932	0.32222	0.00127
0.32361	0.000432	0.32361	4.1e-05	0.32361	-5.5e-05
0.325	0.00136	0.325	-1.1e-05	0.325	-0.000665
0.32639	0.000591	0.32639	-0.000517	0.32639	-0.000203
0.32778	0.000846	0.32778	-0.000343	0.32778	0.00019
0.32917	0.000639	0.32917	-1e-06	0.32917	-0.000154
0.33056	0.00082	0.33056	-0.000547	0.33056	0.000929
0.33194	0.00113	0.33194	-0.000512	0.33194	0.00126
0.33333	0.000661	0.33333	-0.00042	0.33333	0.000668
0.33472	0.000412	0.33472	-0.000803	0.33472	-0.000348
0.33611	0.00161	0.33611	-0.00178	0.33611	-0.000112
0.3375	0.00037	0.3375	-0.000577	0.3375	0.000486
0.33889	0.000115	0.33889	-0.000477	0.33889	-6.8e-05
0.34028	0.000718	0.34028	0.0002	0.34028	0.000217
0.34167	0.00186	0.34167	0.000657	0.34167	-0.00108
0.34306	0.00118	0.34306	-0.000418	0.34306	-0.000984
0.34444	7.7e-05	0.34444	-0.000213	0.34444	0.000265
0.34583	0.00113	0.34583	-0.000471	0.34583	0.000854
0.34722	0.00139	0.34722	-0.000204	0.34722	0.000128
0.34861	0.000981	0.34861	-0.000887	0.34861	0.000539
0.35	0.0011	0.35	-0.00023	0.35	0.000391
0.35139	0.000734	0.35139	-0.00021	0.35139	3e-05
0.35278	0.000257	0.35278	-0.00176	0.35278	-1.8e-05
0.35417	0.000615	0.35417	-0.00103	0.35417	0.00042
0.35556	0.000703	0.35556	-0.000415	0.35556	0.00068
0.35694	0.00102	0.35694	-0.00174	0.35694	-0.000286
0.35833	0.000634	0.35833	-0.00122	0.35833	0.000827
0.35972	0.00127	0.35972	-0.000619	0.35972	9.1e-05
0.36111	0.00093	0.36111	-0.000506	0.36111	0.000117
0.3625	0.00127	0.3625	-0.00052	0.3625	0.000471
0.36389	0.00017	0.36389	-0.00114	0.36389	-0.000522
0.36528	0.000791	0.36528	-0.00157	0.36528	-0.000188
0.36667	0.00097	0.36667	-0.00078	0.36667	0.000187
0.36806	0.00118	0.36806	-0.000976	0.36806	-0.000217
0.36944	0.00142	0.36944	-0.000806	0.36944	0.000242
0.37083	0.000852	0.37083	-0.000397	0.37083	0.00129
0.37222	0.000518	0.37222	-0.00145	0.37222	6.7e-05
0.37361	0.0002	0.37361	-0.000795	0.37361	-0.00038
0.375	0.000276	0.375	5.7e-05	0.375	-0.00121
0.37639	0.000747	0.37639	-0.000612	0.37639	-0.00112
0.37778	0.000573	0.37778	-0.000253	0.37778	0.000871
0.37917	0.000248	0.37917	-7.7e-05	0.37917	0.000517
0.38056	0.00046	0.38056	-0.00105	0.38056	-0.000416
0.38194	0.000359	0.38194	-0.00181	0.38194	0.000366
0.38333	0.000805	0.38333	-0.000731	0.38333	-3.8e-05
0.38472	0.0015	0.38472	-0.00162	0.38472	-0.000359
0.38611	0.000517	0.38611	-0.000403	0.38611	0.000691
0.3875	0.000714	0.3875	-0.000429	0.3875	0.000258
0.38889	0.000876	0.38889	-0.00057	0.38889	8.2e-05
0.39028	0.0014	0.39028	-0.000803	0.39028	-7.3e-05
0.39167	0.000734	0.39167	-0.00134	0.39167	8.7e-05
0.39306	0.000162	0.39306	-0.000992	0.39306	-0.000969
0.39444	0.00117	0.39444	-0.000247	0.39444	-4.5e-05
0.39583	0.00126	0.39583	-8.3e-05	0.39583	0.000926
0.39722	0.0013	0.39722	-0.0019	0.39722	0.00108
0.39861	0.000587	0.39861	-0.000809	0.39861	0.000472
0.4	0.000148	0.4	-6.3e-05	0.4	0.000377
0.40139	0.00132	0.40139	-0.000533	0.40139	0.000957
0.40278	0.000681	0.40278	-0.00104	0.40278	0.000233
0.40417	2.7e-05	0.40417	-0.000569	0.40417	-0.000972
0.40556	0.000904	0.40556	-0.000286	0.40556	0.000222
0.40694	0.000961	0.40694	-0.000878	0.40694	-0.00059
0.40833	0.000588	0.40833	-0.000586	0.40833	-0.000512
0.40972	0.00125	0.40972	-0.00103	0.40972	-0.000443
0.41111	0.00094	0.41111	-0.00113	0.41111	-0.000223
0.4125	0.000821	0.4125	-0.0013	0.4125	0.00116
0.41389	0.000173	0.41389	-0.000539	0.41389	0.000104
0.41528	0.000604	0.41528	-0.000537	0.41528	0.000285
0.41667	0.000503	0.41667	0.000322	0.41667	0.000802
0.41806	0.00107	0.41806	-0.000829	0.41806	0.000579
0.41944	0.00142	0.41944	-0.000778	0.41944	7.4e-05
0.42083	0.000135	0.42083	-4e-06	0.42083	-0.000586
0.42222	0.000824	0.42222	-0.000693	0.42222	2.5e-05
0.42361	0.000293	0.42361	-0.000175	0.42361	-0.000365
0.425	0.000481	0.425	-0.000726	0.425	-0.000728
0.42639	0.00147	0.42639	-0.000837	0.42639	0.0001
0.42778	0.000488	0.42778	-0.0014	0.42778	0.000566
0.42917	0.000987	0.42917	-0.00182	0.42917	0.000188
0.43056	0.000813	0.43056	-0.0005	0.43056	0.000104
0.43194	0.00182	0.43194	-0.00138	0.43194	-8.6e-05
0.43333	0.00167	0.43333	-0.00133	0.43333	0.00113
0.43472	0.000911	0.43472	-0.000945	0.43472	0.000388
0.43611	0.000903	0.43611	-0.000835	0.43611	-0.000504
0.4375	-0.000103	0.4375	-0.00115	0.4375	5.4e-05
0.43889	0.000618	0.43889	-0.000211	0.43889	-0.000644
0.44028	0.000747	0.44028	-0.000268	0.44028	-2e-06
0.44167	0.000541	0.44167	-0.000161	0.44167	0.000716
0.44306	0.00179	0.44306	-0.00128	0.44306	-0.000565
0.44444	0.00147	0.44444	-0.000114	0.44444	0.00153
0.44583	0.000836	0.44583	-0.00134	0.44583	0.0013
0.44722	0.000326	0.44722	-0.000478	0.44722	-0.000301
0.44861	0.00145	0.44861	0.000388	0.44861	-0.000193
0.45	0.000664	0.45	-0.000616	0.45	-0.00115
0.45139	0.000177	0.45139	-0.00129	0.45139	0.00014
0.45278	0.00142	0.45278	-0.00105	0.45278	-0.00022
0.45417	0.00157	0.45417	-0.000401	0.45417	0.000358
0.45556	0.00107	0.45556	-1.6e-05	0.45556	-0.000145
0.45694	0.000269	0.45694	-8.1e-05	0.45694	-0.000382
0.45833	0.000744	0.45833	-0.000724	0.45833	0.00114
0.45972	0.00017	0.45972	-0.000983	0.45972	9e-05
0.46111	0.000132	0.46111	-0.000619	0.46111	0.000547
0.4625	0.00125	0.4625	-0.00113	0.4625	-0.000101
0.46389	0.00158	0.46389	-0.00117	0.46389	-0.000268
0.46528	0.00125	0.46528	-8.2e-05	0.46528	0.000323
0.46667	0.00102	0.46667	-0.000413	0.46667	0.00131
0.46806	0.000999	0.46806	-0.0016	0.46806	-0.000259
0.46944	0.00108	0.46944	-0.000926	0.46944	0.000175
0.47083	0.000742	0.47083	-0.00131	0.47083	0.000259
0.47222	0.000463	0.47222	-0.000815	0.47222	0.000232
0.47361	0.000724	0.47361	-8.4e-05	0.47361	0.000357
0.475	0.00146	0.475	-6.3e-05	0.475	0.000469
0.47639	0.000783	0.47639	8.2e-05	0.47639	4.6e-05
0.47778	0.00151	0.47778	-0.00125	0.47778	0.000537
0.47917	0.00118	0.47917	0.000225	0.47917	0.000172
0.48056	0.000268	0.48056	-0.000319	0.48056	0.000527
0.48194	0.000498	0.48194	-0.000428	0.48194	0.000213
0.48333	0.000578	0.48333	-0.000545	0.48333	0.000185
0.48472	0.00126	0.48472	0.000706	0.48472	0.000585
0.48611	0.000437	0.48611	-0.0002	0.48611	0.000251
0.4875	0.000201	0.4875	-0.000398	0.4875	0.000837
0.48889	-7.1e-05	0.48889	-0.000703	0.48889	0.000538
0.49028	0.00091	0.49028	-0.000919	0.49028	0.000288
0.49167	3.4e-05	0.49167	2.3e-05	0.49167	0.000619
0.49306	0.000701	0.49306	-0.00102	0.49306	-3e-06
0.49444	0.00102	0.49444	-0.000413	0.49444	0.000613
0.49583	0.0013	0.49583	-0.000391	0.49583	0.00014
0.49722	-0.00027	0.49722	-0.00125	0.49722	-0.00101
0.49861	0.000163	0.49861	-0.000713	0.49861	0.000417
0.5	0.00034	0.5	-0.000285	0.5	0.000425
0.50139	0.000104	0.50139	-0.000352	0.50139	-0.000773
0.50278	0.000727	0.50278	-0.000564	0.50278	-0.000248
0.50417	0.000519	0.50417	-0.000262	0.50417	-0.000703
0.50556	0.000715	0.50556	-0.00102	0.50556	-0.00198
0.50694	0.000251	0.50694	-6.1e-05	0.50694	-0.00104
0.50833	0.000217	0.50833	0.000102	0.50833	-0.000808
0.50972	-0.000272	0.50972	-0.000227	0.50972	5.8e-05
0.51111	0.000496	0.51111	-0.000676	0.51111	0.000313
0.5125	-0.00015	0.5125	-0.00115	0.5125	-8e-06
0.51389	0.000911	0.51389	-3e-05	0.51389	-0.000176
0.51528	0.00131	0.51528	-0.00041	0.51528	-0.00071
0.51667	0.000606	0.51667	-0.000297	0.51667	0.000768
0.51806	0.000431	0.51806	-0.000795	0.51806	0.00154
0.51944	-0.000538	0.51944	-0.00059	0.51944	0.00129
0.52083	0.0011	0.52083	-0.0012	0.52083	0.000226
0.52222	0.00143	0.52222	0.000272	0.52222	-0.000421
0.52361	0.000733	0.52361	-0.00045	0.52361	-0.000112
0.525	0.00114	0.525	-0.000329	0.525	0.000875
0.52639	0.0011	0.52639	-0.000661	0.52639	8e-05
0.52778	0.00128	0.52778	-0.00108	0.52778	8e-05
0.52917	0.000271	0.52917	-0.00203	0.52917	0.000675
0.53056	2.8e-05	0.53056	-0.00222	0.53056	0.000786
0.53194	0.000943	0.53194	-0.0013	0.53194	0.000285
0.53333	0.00175	0.53333	-0.000566	0.53333	-0.000193
0.53472	0.00172	0.53472	0.0003	0.53472	-0.000386
0.53611	0.000968	0.53611	-0.0015	0.53611	-0.000339
0.5375	0.000969	0.5375	-0.00131	0.5375	-0.000656
0.53889	0.00067	0.53889	-0.000235	0.53889	-0.000454
0.54028	0.000198	0.54028	-0.000105	0.54028	0.000531
0.54167	0.000392	0.54167	-0.000548	0.54167	-3.4e-05
0.54306	0.000633	0.54306	9.4e-05	0.54306	0.000418
0.54444	0.000947	0.54444	-0.000677	0.54444	0.000221
0.54583	-1.7e-05	0.54583	-0.00136	0.54583	0.000561
0.54722	0.000809	0.54722	-0.000995	0.54722	-0.000589
0.54861	0.00117	0.54861	-0.000772	0.54861	-0.000808
0.55	0.000253	0.55	-0.000105	0.55	0.00074
0.55139	0.00016	0.55139	-0.000732	0.55139	0.000172
0.55278	0.00104	0.55278	-0.000634	0.55278	-0.000235
0.55417	0.00165	0.55417	-0.000656	0.55417	-0.000531
0.55556	0.00128	0.55556	-0.00143	0.55556	-0.000155
0.55694	5.3e-05	0.55694	-0.00085	0.55694	0.000343
0.55833	-0.000113	0.55833	-0.000642	0.55833	-0.000131
0.55972	0.000598	0.55972	-0.00126	0.55972	8.2e-05
0.56111	0.000524	0.56111	-0.00151	0.56111	9.9e-05
0.5625	6.6e-05	0.5625	-0.000598	0.5625	-0.000268
0.56389	1e-05	0.56389	-0.00019	0.56389	1.7e-05
0.56528	0.000824	0.56528	-0.000476	0.56528	-0.00168
0.56667	0.00115	0.56667	-0.000291	0.56667	-0.00102
0.56806	0.00117	0.56806	0.000642	0.56806	0.000631
0.56944	0.00122	0.56944	0.000915	0.56944	-0.000223
0.57083	0.00167	0.57083	-0.000901	0.57083	-3.7e-05
0.57222	0.00142	0.57222	-0.000973	0.57222	4.8e-05
0.57361	0.000566	0.57361	-0.000462	0.57361	-0.000937
0.575	0.00132	0.575	-0.000541	0.575	0.000901
0.57639	0.000618	0.57639	-0.000909	0.57639	0.000475
0.57778	0.000497	0.57778	-0.000613	0.57778	0.001
0.57917	0.000577	0.57917	-0.00103	0.57917	-0.00063
0.58056	-0.000626	0.58056	-0.00162	0.58056	-9.9e-05
0.58194	6.7e-05	0.58194	-0.0019	0.58194	0.000356
0.58333	0.00144	0.58333	-0.0017	0.58333	0.000422
0.58472	0.00109	0.58472	-0.00223	0.58472	0.000785
0.58611	0.000945	0.58611	-0.00138	0.58611	-0.00051
0.5875	0.000971	0.5875	-0.000714	0.5875	-1.9e-05
0.58889	0.000473	0.58889	9.9e-05	0.58889	-0.000595
0.59028	0.00038	0.59028	-0.000997	0.59028	-0.00114
0.59167	0.000855	0.59167	-0.00199	0.59167	0.000175
0.59306	0.000154	0.59306	-0.00106	0.59306	0.000828
0.59444	0.000429	0.59444	-0.000679	0.59444	-0.000333
0.59583	0.000771	0.59583	0.000769	0.59583	-0.00119
0.59722	0.000743	0.59722	-0.000918	0.59722	0.000861
0.59861	0.00122	0.59861	-0.00105	0.59861	0.000567
0.6	0.00059	0.6	-0.00106	0.6	0.00056
0.60139	0.000108	0.60139	-0.00144	0.60139	0.000429
0.60278	0.00102	0.60278	-0.00059	0.60278	9.4e-05
0.60417	0.000747	0.60417	-0.000463	0.60417	0.000561
0.60556	0.00114	0.60556	-0.000609	0.60556	0.00033
0.60694	-8.2e-05	0.60694	-0.00102	0.60694	0.00154
0.60833	0.000221	0.60833	-0.000412	0.60833	0.000415
0.60972	3.5e-05	0.60972	-0.000352	0.60972	-5.7e-05
0.61111	3.3e-05	0.61111	-0.000816	0.61111	0.000876
0.6125	0.000138	0.6125	-0.000762	0.6125	0.000908
0.61389	0.000572	0.61389	-0.000373	0.61389	0.000166
0.61528	0.00119	0.61528	-0.00085	0.61528	-0.000437
0.61667	0.000145	0.61667	-0.00101	0.61667	0.000876
0.61806	0.000596	0.61806	-0.00159	0.61806	-0.00012
0.61944	0.00146	0.61944	0.000184	0.61944	0.000113
0.62083	0.00107	0.62083	-0.000629	0.62083	8.7e-05
0.62222	0.00143	0.62222	-0.000691	0.62222	-0.000297
0.62361	0.00017	0.62361	-0.00142	0.62361	0.00128
0.625	0.000722	0.625	-0.000753	0.625	0.000254
0.62639	0.000615	0.62639	-0.000486	0.62639	0.000612
0.62778	0.000688	0.62778	-0.000635	0.62778	-8e-05
0.62917	0.00122	0.62917	-0.00233	0.62917	-0.000464
0.63056	0.00148	0.63056	-0.00126	0.63056	6e-05
0.63194	0.00118	0.63194	-0.00111	0.63194	6.4e-05
0.63333	0.000388	0.63333	-0.000362	0.63333	-0.000327
0.63472	0.0014	0.63472	-0.00101	0.63472	-0.000603
0.63611	0.000377	0.63611	3e-05	0.63611	0.000212
0.6375	0.00117	0.6375	-0.000353	0.6375	0.000726
0.63889	7.1e-05	0.63889	-0.0012	0.63889	0.00101
0.64028	0.00148	0.64028	-0.00122	0.64028	0.000991
0.64167	0.00087	0.64167	-0.000402	0.64167	-0.00109
0.64306	0.000862	0.64306	-0.00121	0.64306	-0.000403
0.64444	0.000955	0.64444	-0.000935	0.64444	-0.000735
0.64583	9.5e-05	0.64583	8.2e-05	0.64583	-0.000184
0.64722	6.8e-05	0.64722	-0.00143	0.64722	-0.000512
0.64861	0.000522	0.64861	-0.000373	0.64861	-0.000891
0.65	0.000636	0.65	-0.000933	0.65	-0.000437
0.65139	0.000926	0.65139	-0.000504	0.65139	-0.00103
0.65278	0.00127	0.65278	-0.000824	0.65278	0.000286
0.65417	0.00113	0.65417	-0.00122	0.65417	-0.000231
0.65556	0.00125	0.65556	-0.00154	0.65556	-0.00111
0.65694	0.00101	0.65694	-0.000302	0.65694	0.000579
0.65833	0.000364	0.65833	-0.000238	0.65833	0.000846
0.65972	0.000842	0.65972	-0.000377	0.65972	-0.000363
0.66111	0.000381	0.66111	4.6e-05	0.66111	-0.000373
0.6625	0.000743	0.6625	-0.000852	0.6625	-0.000848
0.66389	0.000713	0.66389	-0.000893	0.66389	6.8e-05
0.66528	0.000694	0.66528	7e-06	0.66528	0.000478
0.66667	0.00196	0.66667	-0.00071	0.66667	-0.000348
0.66806	0.00135	0.66806	-0.000973	0.66806	0.00113
0.66944	0.000922	0.66944	0.000492	0.66944	0.000648
0.67083	0.00047	0.67083	-0.000164	0.67083	0.000289
0.67222	0.000673	0.67222	-0.00035	0.67222	0.001
0.67361	0.000915	0.67361	-0.00108	0.67361	0.000449
0.675	0.000971	0.675	-0.00103	0.675	1.8e-05
0.67639	0.000842	0.67639	-0.00118	0.67639	-0.000858
0.67778	0.000518	0.67778	-0.00176	0.67778	8e-06
0.67917	-1e-05	0.67917	-0.00218	0.67917	-0.000846
0.68056	0.000386	0.68056	-0.000377	0.68056	0.000179
0.68194	0.00148	0.68194	-0.000877	0.68194	0.000746
0.68333	0.000673	0.68333	-0.000794	0.68333	-0.000556
0.68472	0.00113	0.68472	-0.00103	0.68472	-0.000401
0.68611	0.0005	0.68611	4.5e-05	0.68611	0.000448
0.6875	0.00156	0.6875	-0.00172	0.6875	0.000609
0.68889	0.000385	0.68889	-0.000606	0.68889	0.00109
0.69028	0.000801	0.69028	-0.0012	0.69028	0.000316
0.69167	0.00117	0.69167	-0.00149	0.69167	-0.000462
0.69306	0.000942	0.69306	-0.00119	0.69306	-0.000574
0.69444	0.0014	0.69444	-0.000367	0.69444	8.3e-05
0.69583	0.0007	0.69583	0.000342	0.69583	0.000798
0.69722	0.00117	0.69722	0.000298	0.69722	-0.000208
0.69861	0.000577	0.69861	-0.00153	0.69861	0.000174
0.7	0.000358	0.7	-9.8e-05	0.7	-0.000283
0.70139	0.000351	0.70139	-0.000902	0.70139	-0.000447
0.70278	0.00155	0.70278	-0.000337	0.70278	-0.000252
0.70417	0.000527	0.70417	-0.000859	0.70417	0.000703
0.70556	0.00039	0.70556	8e-06	0.70556	0.000691
0.70694	0.000449	0.70694	-0.000112	0.70694	0.000748
0.70833	-3.8e-05	0.70833	-0.000383	0.70833	-0.000986
0.70972	0.000799	0.70972	-0.00127	0.70972	0.000436
0.71111	-2.2e-05	0.71111	-0.00104	0.71111	0.000362
0.7125	0.000683	0.7125	-0.000603	0.7125	0.00073
0.71389	0.00137	0.71389	-0.00037	0.71389	0.000585
0.71528	0.000403	0.71528	-0.000843	0.71528	-0.000314
0.71667	0.00106	0.71667	-0.00103	0.71667	-3.9e-05
0.71806	0.000173	0.71806	-0.00177	0.71806	0.000658
0.71944	0.000236	0.71944	-0.000546	0.71944	0.00039
0.72083	0.000106	0.72083	-0.000733	0.72083	0.000495
0.72222	0.000977	0.72222	-0.00131	0.72222	0.000884
0.72361	0.000858	0.72361	-0.000125	0.72361	-8.3e-05
0.725	0.000133	0.725	-0.00023	0.725	0.000656
0.72639	0.000668	0.72639	-3.8e-05	0.72639	0.000361
0.72778	0.000108	0.72778	-0.000511	0.72778	0.000843
0.72917	0.00104	0.72917	-0.000757	0.72917	-0.000104
0.73056	0.000998	0.73056	-0.000105	0.73056	-7.4e-05
0.73194	0.00039	0.73194	-0.000625	0.73194	-0.000423
0.73333	-0.000134	0.73333	-0.00147	0.73333	-0.000206
0.73472	0.00086	0.73472	-0.00144	0.73472	0.000189
0.73611	0.0007	0.73611	-0.000468	0.73611	0.000172
0.7375	0.00152	0.7375	-0.000491	0.7375	0.000408
0.73889	0.00025	0.73889	6.9e-05	0.73889	0.000593
0.74028	0.00113	0.74028	-0.00128	0.74028	-8.8e-05
0.74167	0.000884	0.74167	-0.000453	0.74167	-0.000319
0.74306	0.000382	0.74306	-0.000799	0.74306	-0.00113
0.74444	0.00145	0.74444	-0.00137	0.74444	-0.0013
0.74583	0.000497	0.74583	6.3e-05	0.74583	0.000512
0.74722	0.000405	0.74722	-0.00091	0.74722	0.00119
0.74861	0.000648	0.74861	-0.000645	0.74861	0.000631
0.75	0.000934	0.75	-0.000121	0.75	0.000259
0.75139	0.00162	0.75139	-0.000238	0.75139	-0.000516
0.75278	0.0009	0.75278	-0.00117	0.75278	6.2e-05
0.75417	0.000425	0.75417	-0.000409	0.75417	-0.000455
0.75556	0.000801	0.75556	-0.000209	0.75556	0.000144
0.75694	0.000628	0.75694	-0.0011	0.75694	-0.000529
0.75833	0.000623	0.75833	-0.00114	0.75833	-0.0008
0.75972	0.000326	0.75972	-0.00143	0.75972	-0.000677
0.76111	0.00208	0.76111	-0.000544	0.76111	-0.000173
0.7625	0.00151	0.7625	0.000504	0.7625	0.000516
0.76389	0.000823	0.76389	-0.000964	0.76389	-0.000422
0.76528	0.000517	0.76528	-0.000356	0.76528	-0.00048
0.76667	0.00104	0.76667	-0.00122	0.76667	0.000377
0.76806	0.00221	0.76806	-0.000541	0.76806	0.00045
0.76944	0.00134	0.76944	-0.00118	0.76944	-0.000433
0.77083	0.000766	0.77083	-0.00103	0.77083	4.1e-05
0.77222	0.000941	0.77222	-0.000739	0.77222	0.000347
0.77361	0.00152	0.77361	-0.0015	0.77361	0.000347
0.775	0.000722	0.775	-0.000757	0.775	-0.00113
0.77639	0.00116	0.77639	-0.000484	0.77639	3.5e-05
0.77778	0.00117	0.77778	-0.000697	0.77778	1.1e-05
0.77917	0.00106	0.77917	-0.000624	0.77917	2.5e-05
0.78056	0.00067	0.78056	-0.00133	0.78056	-0.000349
0.78194	0.000648	0.78194	-0.00134	0.78194	0.000301
0.78333	0.000742	0.78333	-0.000664	0.78333	-0.00119
0.78472	0.00115	0.78472	-0.00159	0.78472	-0.00046
0.78611	0.00196	0.78611	-0.000526	0.78611	-0.000587
0.7875	0.000775	0.7875	-0.000571	0.7875	0.000224
0.78889	0.000705	0.78889	-0.000292	0.78889	0.000431
0.79028	0.000148	0.79028	-0.00054	0.79028	-0.000216
0.79167	0.000933	0.79167	-0.000594	0.79167	0.000187
0.79306	0.000697	0.79306	-0.000957	0.79306	0.00066
0.79444	0.00165	0.79444	-0.00105	0.79444	0.000249
0.79583	0.00118	0.79583	-0.000944	0.79583	0.000286
0.79722	0.000634	0.79722	-0.000918	0.79722	-6.4e-05
0.79861	0.000271	0.79861	-0.000879	0.79861	0.000313
0.8	0.000482	0.8	-0.000221	0.8	0.000575
0.80139	0.00103	0.80139	-0.00134	0.80139	0.000258
0.80278	0.000972	0.80278	-0.000592	0.80278	0.000278
0.80417	0.000415	0.80417	-0.00118	0.80417	-4e-06
0.80556	0.00127	0.80556	-0.000862	0.80556	-0.000476
0.80694	0.000882	0.80694	7.3e-05	0.80694	-0.000892
0.80833	0.000857	0.80833	-0.00138	0.80833	-4.8e-05
0.80972	0.00188	0.80972	-0.000691	0.80972	-2.2e-05
0.81111	0.00132	0.81111	-0.000983	0.81111	0.000674
0.8125	0.000753	0.8125	-0.000749	0.8125	-0.000136
0.81389	0.000903	0.81389	-0.00048	0.81389	0.000212
0.81528	0.000954	0.81528	-0.00118	0.81528	0.000485
0.81667	0.00107	0.81667	-0.0014	0.81667	-9.3e-05
0.81806	0.00087	0.81806	-0.000734	0.81806	-0.000228
0.81944	0.00176	0.81944	-0.000704	0.81944	0.00122
0.82083	0.000664	0.82083	-0.000477	0.82083	-0.000242
0.82222	0.000424	0.82222	-0.000705	0.82222	0.000591
0.82361	0.000364	0.82361	-0.00111	0.82361	-0.000204
0.825	0.000639	0.825	-0.00117	0.825	0.00027
0.82639	0.00173	0.82639	-0.000643	0.82639	-0.00032
0.82778	0.00146	0.82778	-0.00104	0.82778	-6e-06
0.82917	0.000444	0.82917	-0.00036	0.82917	-7.9e-05
0.83056	0.00129	0.83056	-0.000718	0.83056	-3.5e-05
0.83194	0.000551	0.83194	-0.000309	0.83194	-0.000107
0.83333	0.000438	0.83333	-0.000654	0.83333	0.000354
0.83472	0.000752	0.83472	-0.00089	0.83472	0.000701
0.83611	0.00182	0.83611	-0.000977	0.83611	0.00079
0.8375	0.00119	0.8375	-0.000509	0.8375	-0.000408
0.83889	0.000723	0.83889	-0.000936	0.83889	-0.000818
0.84028	0.000832	0.84028	-0.000968	0.84028	-0.00103
0.84167	0.000301	0.84167	-0.000617	0.84167	0.000391
0.84306	0.000548	0.84306	-0.00138	0.84306	0.000803
0.84444	0.00159	0.84444	0.000555	0.84444	-0.00026
0.84583	0.00148	0.84583	-0.000392	0.84583	0.000539
0.84722	0.00146	0.84722	-0.00122	0.84722	-4.5e-05
0.84861	0.000361	0.84861	-0.000377	0.84861	-0.000387
0.85	0.00126	0.85	-0.000732	0.85	0.00026
0.85139	0.000899	0.85139	-0.0009	0.85139	-0.00119
0.85278	0.00117	0.85278	-0.00104	0.85278	-0.000557
0.85417	0.0011	0.85417	-0.00129	0.85417	0.000379
0.85556	-0.000272	0.85556	-0.00113	0.85556	0.000276
0.85694	0.00041	0.85694	-2.7e-05	0.85694	-2.5e-05
0.85833	0.000418	0.85833	-0.000595	0.85833	-0.00144
0.85972	0.000598	0.85972	-0.00025	0.85972	1e-05
0.86111	0.00174	0.86111	0.000198	0.86111	0.000437
0.8625	0.00166	0.8625	-0.000756	0.8625	0.000248
0.86389	0.00131	0.86389	-0.000813	0.86389	-0.000109
0.86528	0.00086	0.86528	-0.0014	0.86528	0.000686
0.86667	0.0011	0.86667	-0.000798	0.86667	-0.000393
0.86806	0.000678	0.86806	-0.00145	0.86806	9.2e-05
0.86944	0.000839	0.86944	-0.00152	0.86944	-0.000586
0.87083	0.0017	0.87083	-0.00054	0.87083	0.000279
0.87222	0.00111	0.87222	-0.0017	0.87222	0.000347
0.87361	0.000582	0.87361	-0.000845	0.87361	-7.1e-05
0.875	0.00146	0.875	-0.00164	0.875	-0.000285
0.87639	0.000454	0.87639	-0.0012	0.87639	-0.000546
0.87778	0.00126	0.87778	-0.000823	0.87778	-0.000515
0.87917	0.000356	0.87917	-0.000197	0.87917	0.000656
0.88056	0.0011	0.88056	-0.000389	0.88056	0.00124
0.88194	0.00134	0.88194	-0.00185	0.88194	0.000446
0.88333	0.000617	0.88333	-0.000574	0.88333	0.000598
0.88472	0.00134	0.88472	-0.00035	0.88472	-4.4e-05
0.88611	0.00107	0.88611	-0.000206	0.88611	-0.00065
0.8875	0.000496	0.8875	0.000366	0.8875	-0.000189
0.88889	-6.4e-05	0.88889	-0.000786	0.88889	-0.00026
0.89028	0.000751	0.89028	-0.000714	0.89028	8.9e-05
0.89167	0.000465	0.89167	-0.000469	0.89167	0.00068
0.89306	0.000811	0.89306	-0.000414	0.89306	0.000905
0.89444	0.0016	0.89444	6.8e-05	0.89444	0.000334
0.89583	0.00124	0.89583	-0.000414	0.89583	-0.000948
0.89722	0.000831	0.89722	-0.00132	0.89722	3e-06
0.89861	0.00128	0.89861	-0.00118	0.89861	-0.00044
0.9	0.00127	0.9	-0.000339	0.9	-0.00115
0.90139	0.000654	0.90139	-2e-05	0.90139	-0.000423
0.90278	0.000527	0.90278	-0.00117	0.90278	-0.000575
0.90417	0.000519	0.90417	-0.000899	0.90417	0.000385
0.90556	0.00127	0.90556	-0.000742	0.90556	-0.000696
0.90694	0.000592	0.90694	-0.000913	0.90694	0.000666
0.90833	0.000692	0.90833	-4.3e-05	0.90833	0.00033
0.90972	0.00117	0.90972	-0.00065	0.90972	-0.000325
0.91111	0.000586	0.91111	-0.000789	0.91111	6.6e-05
0.9125	0.00125	0.9125	0.0006	0.9125	-0.000537
0.91389	0.000966	0.91389	-0.000345	0.91389	-9.5e-05
0.91528	0.000103	0.91528	-0.000487	0.91528	0.000118
0.91667	0.0014	0.91667	-0.000126	0.91667	-9.3e-05
0.91806	0.00196	0.91806	-0.000361	0.91806	-0.0013
0.91944	0.000341	0.91944	0.00013	0.91944	0.000348
0.92083	0.000198	0.92083	-0.000313	0.92083	0.000185
0.92222	0.000457	0.92222	7e-05	0.92222	0.000252
0.92361	0.0002	0.92361	-0.00118	0.92361	0.00041
0.925	0.000596	0.925	-0.00144	0.925	0.000354
0.92639	-4.6e-05	0.92639	-0.000215	0.92639	-0.000163
0.92778	0.000454	0.92778	0.000109	0.92778	-7.9e-05
0.92917	0.00145	0.92917	-0.00165	0.92917	0.00128
0.93056	0.000975	0.93056	-0.00151	0.93056	-0.000343
0.93194	0.000726	0.93194	-0.000874	0.93194	-3e-06
0.93333	0.000436	0.93333	-0.000933	0.93333	-0.000391
0.93472	0.000514	0.93472	-0.00028	0.93472	-0.000366
0.93611	0.000839	0.93611	-0.000586	0.93611	-0.000331
0.9375	0.000961	0.9375	-0.00184	0.9375	0.000182
0.93889	0.000948	0.93889	-0.000712	0.93889	-0.000688
0.94028	0.000677	0.94028	-4.4e-05	0.94028	-0.000673
0.94167	0.000582	0.94167	9.6e-05	0.94167	-0.000595
0.94306	0.00135	0.94306	-0.00111	0.94306	-0.000316
0.94444	0.000591	0.94444	-0.000602	0.94444	-0.000487
0.94583	0.00111	0.94583	-7.2e-05	0.94583	-0.000181
0.94722	0.00221	0.94722	-0.00129	0.94722	0.000535
0.94861	0.00137	0.94861	-0.000656	0.94861	1.1e-05
0.95	0.00164	0.95	-0.00127	0.95	0.000592
0.95139	0.000917	0.95139	-0.000317	0.95139	-0.00125
0.95278	0.00119	0.95278	-0.000381	0.95278	0.000575
0.95417	0.000774	0.95417	-0.000561	0.95417	0.000513
0.95556	0.000964	0.95556	-0.000305	0.95556	-0.000307
0.95694	0.00116	0.95694	-0.00079	0.95694	0.00129
0.95833	0.000915	0.95833	-0.000904	0.95833	0.000837
0.95972	0.00069	0.95972	-0.000811	0.95972	0.00113
0.96111	0.00174	0.96111	-0.00109	0.96111	0.000613
0.9625	0.00196	0.9625	-0.000598	0.9625	-9.9e-05
0.96389	0.000714	0.96389	-0.00106	0.96389	-0.0003
0.96528	0.00117	0.96528	-6.2e-05	0.96528	0.000357
0.96667	0.000559	0.96667	-0.000185	0.96667	0.00057
0.96806	0.00085	0.96806	-0.000465	0.96806	0.00068
0.96944	0.000761	0.96944	9.4e-05	0.96944	0.00012
0.97083	0.000747	0.97083	0.000161	0.97083	0.000639
0.97222	0.000849	0.97222	-0.000714	0.97222	0.000139
0.97361	0.00033	0.97361	-0.000684	0.97361	-0.000296
0.975	0.000594	0.975	-0.000645	0.975	-0.000166
0.97639	0.00125	0.97639	-0.000696	0.97639	-0.000488
0.97778	0.00115	0.97778	0.00011	0.97778	-0.000795
0.97917	0.00113	0.97917	-0.000379	0.97917	-0.000186
0.98056	0.000387	0.98056	0.000831	0.98056	0.000453
0.98194	0.000847	0.98194	-0.000177	0.98194	-0.000686
0.98333	0.000607	0.98333	-0.002	0.98333	-0.00017
0.98472	-0.000575	0.98472	6.2e-05	0.98472	0.000678
0.98611	0.000669	0.98611	-0.000488	0.98611	-0.000148
0.9875	0.00189	0.9875	-8e-06	0.9875	-0.000368
0.98889	0.0013	0.98889	-0.000451	0.98889	6e-05
0.99028	0.000825	0.99028	-0.00101	0.99028	-0.000559
0.99167	0.000138	0.99167	-0.00099	0.99167	-0.000454
0.99306	0.000338	0.99306	-0.00116	0.99306	-3.1e-05
0.99444	0.00111	0.99444	-0.000813	0.99444	-0.000337
0.99583	0.00113	0.99583	-0.000883	0.99583	-0.000354
0.99722	0.00112	0.99722	-5.3e-05	0.99722	-0.000481
0.99861	0.00151	0.99861	-0.000781	0.99861	-0.000542
1	0.00123	1	-0.00028	1	-3.4e-05
1.00139	0.000979	1.00139	-0.000573	1.00139	0.000331
1.00278	0.0014	1.00278	-0.0005	1.00278	0.000802
1.00417	-0.000457	1.00417	-0.00145	1.00417	0.000834
1.00556	0.000998	1.00556	-0.00168	1.00556	-0.00017
1.00694	0.000251	1.00694	-0.00106	1.00694	-0.000444
1.00833	0.000835	1.00833	-0.000316	1.00833	0.000578
1.00972	0.00103	1.00972	-0.000571	1.00972	-6e-05
1.01111	0.00143	1.01111	-0.00162	1.01111	0.00031
1.0125	0.000363	1.0125	-0.00126	1.0125	0.000143
1.01389	0.00175	1.01389	-0.0014	1.01389	0.000517
1.01528	0.000381	1.01528	-0.00128	1.01528	0.00055
1.01667	0.000358	1.01667	-0.00228	1.01667	0.000686
1.01806	0.00127	1.01806	-0.00135	1.01806	0.0007
1.01944	0.000926	1.01944	-0.000539	1.01944	-0.00126
1.02083	0.000399	1.02083	-0.00142	1.02083	0.000148
1.02222	0.00111	1.02222	-0.00199	1.02222	-0.000263
1.02361	0.000924	1.02361	-0.000974	1.02361	-0.000174
1.025	0.0012	1.025	-0.00118	1.025	-0.000913
1.02639	0.000927	1.02639	-0.00134	1.02639	-0.000489
1.02778	0.000922	1.02778	-0.000104	1.02778	0.000354
1.02917	0.00133	1.02917	-0.00122	1.02917	8.4e-05
1.03056	0.00044	1.03056	-0.000469	1.03056	5.6e-05
1.03194	0.00101	1.03194	-0.000823	1.03194	0.000112
1.03333	0.000517	1.03333	-0.000955	1.03333	0.000339
1.03472	-5.8e-05	1.03472	-0.000936	1.03472	0.00177
1.03611	0.000261	1.03611	-0.000894	1.03611	0.000205
1.0375	0.00188	1.0375	-0.000833	1.0375	0.000627
1.03889	0.000311	1.03889	-0.000386	1.03889	-0.00064
1.04028	1.7e-05	1.04028	-0.000987	1.04028	-1.6e-05
1.04167	0.000611	1.04167	-0.00151	1.04167	-0.00015
1.04306	0.000664	1.04306	-0.00177	1.04306	-0.000394
1.04444	-0.00049	1.04444	-0.000987	1.04444	-0.000412
1.04583	0.000379	1.04583	-0.00139	1.04583	0.000712
1.04722	0.00037	1.04722	-0.000731	1.04722	0.000162
1.04861	0.00039	1.04861	-0.00109	1.04861	0.00063
1.05	0.000778	1.05	-0.00109	1.05	0.000188
1.05139	0.00111	1.05139	-4.5e-05	1.05139	9.2e-05
1.05278	0.00107	1.05278	-0.00126	1.05278	-1e-05
1.05417	0.00126	1.05417	-0.00126	1.05417	-0.000683
1.05556	0.00107	1.05556	-0.000176	1.05556	0.00059
1.05694	0.000174	1.05694	-0.000652	1.05694	-0.000331
1.05833	0.00125	1.05833	-0.000441	1.05833	-0.000522
1.05972	0.000766	1.05972	-0.00059	1.05972	0.000302
1.06111	0.000948	1.06111	-0.000827	1.06111	3.5e-05
1.0625	0.00104	1.0625	-0.000221	1.0625	0.00193
1.06389	0.00146	1.06389	-0.00173	1.06389	0.000941
1.06528	-0.000361	1.06528	-0.00104	1.06528	0.000402
1.06667	0.00093	1.06667	-0.00126	1.06667	0.000371
1.06806	0.00167	1.06806	-0.000644	1.06806	-8.6e-05
1.06944	-4.9e-05	1.06944	-0.00127	1.06944	0.000169
1.07083	-0.00046	1.07083	-0.00141	1.07083	0.000489
1.07222	0.000933	1.07222	-0.0015	1.07222	-0.00083
1.07361	0.000821	1.07361	-0.00103	1.07361	-0.000295
1.075	0.000879	1.075	-0.00167	1.075	-0.000672
1.07639	0.000278	1.07639	-0.000899	1.07639	-0.00011
1.07778	0.000693	1.07778	-0.000432	1.07778	6.6e-05
1.07917	0.000488	1.07917	-0.00105	1.07917	-0.00011
1.08056	0.00184	1.08056	-0.00138	1.08056	-0.000687
1.08194	0.00148	1.08194	-0.000989	1.08194	0.000428
1.08333	0.0018	1.08333	-0.00186	1.08333	-0.00024
1.08472	0.00151	1.08472	-0.00255	1.08472	-0.000515
1.08611	0.000966	1.08611	-0.00124	1.08611	-0.000286
1.0875	0.000799	1.0875	-0.00143	1.0875	0.000264
1.08889	0.00134	1.08889	-0.00132	1.08889	0.00114
1.09028	0.000108	1.09028	-0.000706	1.09028	-6.2e-05
1.09167	0.00162	1.09167	-0.000318	1.09167	0.000188
1.09306	0.000717	1.09306	-0.000647	1.09306	0.000244
1.09444	0.000947	1.09444	-0.00217	1.09444	0.000146
1.09583	0.000388	1.09583	-0.000594	1.09583	-0.000283
1.09722	0.000687	1.09722	-0.000464	1.09722	-4.8e-05
1.09861	0.00154	1.09861	-0.000295	1.09861	0.000144
1.1	0.000825	1.1	-0.000614	1.1	0.000299
1.10139	0.000173	1.10139	5.5e-05	1.10139	-0.000473
1.10278	0.000762	1.10278	-0.000816	1.10278	0.000441
1.10417	0.00114	1.10417	-0.000763	1.10417	0.00159
1.10556	0.00114	1.10556	-0.000896	1.10556	-4.8e-05
1.10694	0.000491	1.10694	-0.00106	1.10694	-0.000647
1.10833	0.000322	1.10833	0.000466	1.10833	-0.000703
1.10972	0.00101	1.10972	-0.00223	1.10972	-0.000531
1.11111	0.00128	1.11111	-0.000694	1.11111	-0.000116
1.1125	0.000939	1.1125	0.000177	1.1125	-0.000633
1.11389	0.00107	1.11389	-0.000839	1.11389	0.000202
1.11528	0.000404	1.11528	-0.00221	1.11528	-0.000373
1.11667	0.000484	1.11667	-0.00104	1.11667	-0.000553
1.11806	0.00154	1.11806	-0.000726	1.11806	0.00143
1.11944	0.00128	1.11944	-0.000805	1.11944	0.00112
1.12083	0.000578	1.12083	-0.000333	1.12083	9.6e-05
1.12222	0.00125	1.12222	-0.00134	1.12222	-6.8e-05
1.12361	0.00125	1.12361	-0.00098	1.12361	-0.000118
1.125	0.00176	1.125	0.000593	1.125	0.000606
1.12639	0.000984	1.12639	-0.000342	1.12639	-0.00055
1.12778	0.000878	1.12778	-0.00118	1.12778	0.000164
1.12917	0.000587	1.12917	-0.000591	1.12917	0.000123
1.13056	0.000984	1.13056	-0.00198	1.13056	0.000646
1.13194	0.000625	1.13194	-0.000392	1.13194	0.000891
1.13333	-0.000269	1.13333	-0.000589	1.13333	0.000778
1.13472	-0.000123	1.13472	-0.000753	1.13472	0.000858
1.13611	0.00115	1.13611	-0.000564	1.13611	0.000117
1.1375	0.000985	1.1375	-0.000168	1.1375	-0.00023
1.13889	0.000362	1.13889	-0.00102	1.13889	-7.6e-05
1.14028	0.000341	1.14028	-0.00149	1.14028	-5.6e-05
1.14167	0.00125	1.14167	-0.00149	1.14167	-0.000406
1.14306	0.000805	1.14306	-0.00206	1.14306	-0.000208
1.14444	0.000727	1.14444	-0.00161	1.14444	0.000384
1.14583	0.000795	1.14583	-0.00151	1.14583	0.000124
1.14722	0.000236	1.14722	-0.00124	1.14722	0.000114
1.14861	0.000611	1.14861	-0.0015	1.14861	-0.000525
1.15	0.000867	1.15	-0.00115	1.15	-0.000515
1.15139	0.000786	1.15139	-0.000818	1.15139	-0.000468
1.15278	0.00011	1.15278	-0.000262	1.15278	0.000131
1.15417	0.000335	1.15417	-0.000286	1.15417	-0.000171
1.15556	0.000116	1.15556	-0.00147	1.15556	4e-06
1.15694	0.000797	1.15694	-0.00122	1.15694	-0.000236
1.15833	0.00075	1.15833	-0.00103	1.15833	-0.000165
1.15972	0.000248	1.15972	0.000251	1.15972	-0.00052
1.16111	0.000584	1.16111	2.3e-05	1.16111	0.000396
1.1625	0.00101	1.1625	0.000532	1.1625	-8.8e-05
1.16389	0.00192	1.16389	-0.000449	1.16389	-3.7e-05
1.16528	0.000769	1.16528	-0.000769	1.16528	0.000618
1.16667	0.0012	1.16667	-0.000336	1.16667	0.000179
1.16806	0.00065	1.16806	-0.000948	1.16806	0.000253
1.16944	0.00117	1.16944	-0.00108	1.16944	0.00116
1.17083	0.00103	1.17083	3.2e-05	1.17083	0.00069
1.17222	0.001	1.17222	-0.00156	1.17222	3.1e-05
1.17361	0.000652	1.17361	-0.000819	1.17361	-0.000329
1.175	0.00109	1.175	-0.000486	1.175	0.000301
1.17639	0.000503	1.17639	-0.000865	1.17639	0.000342
1.17778	0.000699	1.17778	-0.000847	1.17778	-0.000441
1.17917	0.00132	1.17917	-0.000707	1.17917	-0.00143
1.18056	0.00112	1.18056	-0.00152	1.18056	3.6e-05
1.18194	0.00111	1.18194	-0.000263	1.18194	-0.000283
1.18333	-6.9e-05	1.18333	-0.000998	1.18333	-0.000546
1.18472	0.000232	1.18472	-0.00138	1.18472	-0.000521
1.18611	0.00147	1.18611	-0.000888	1.18611	-0.00151
1.1875	0.00102	1.1875	-0.000536	1.1875	0.000191
1.18889	0.00149	1.18889	-0.00115	1.18889	0.000528
1.19028	0.000846	1.19028	-0.00187	1.19028	0.000536
1.19167	0.000947	1.19167	-0.00154	1.19167	0.00164
1.19306	0.00151	1.19306	-0.000571	1.19306	0.000664
1.19444	0.00128	1.19444	-0.0014	1.19444	-0.00118
1.19583	0.000847	1.19583	-0.00131	1.19583	-0.000494
1.19722	0.00111	1.19722	-0.000667	1.19722	0.00118
1.19861	0.000843	1.19861	-0.000151	1.19861	-8.3e-05
1.2	0.00118	1.2	-0.000602	1.2	-0.000541
1.20139	0.000834	1.20139	-0.000732	1.20139	0.000134
1.20278	0.000179	1.20278	-0.000294	1.20278	0.000587
1.20417	0.0011	1.20417	-0.0013	1.20417	-0.000395
1.20556	0.00138	1.20556	-0.000927	1.20556	2e-06
1.20694	0.00138	1.20694	-0.00137	1.20694	0.000146
1.20833	0.000982	1.20833	-0.00181	1.20833	0.000781
1.20972	0.000892	1.20972	-0.00146	1.20972	0.000742
1.21111	0.000808	1.21111	-0.000937	1.21111	0.000625
1.2125	-0.000309	1.2125	-0.000396	1.2125	0.00037
1.21389	0.000184	1.21389	-0.00047	1.21389	0.000542
1.21528	0.000399	1.21528	-0.000481	1.21528	0.00042
1.21667	0.000673	1.21667	-0.00042	1.21667	1.8e-05
1.21806	0.000426	1.21806	-0.00142	1.21806	-4.7e-05
1.21944	0.000335	1.21944	-0.00152	1.21944	0.00081
1.22083	0.000364	1.22083	-0.000518	1.22083	-0.000102
1.22222	0.000761	1.22222	-0.000227	1.22222	-0.00124
1.22361	0.0014	1.22361	-0.000628	1.22361	-0.00043
1.225	0.000825	1.225	-0.0013	1.225	-0.000938
1.22639	0.00104	1.22639	-0.000891	1.22639	-0.000218
1.22778	3.7e-05	1.22778	-0.000683	1.22778	0.000346
1.22917	0.00136	1.22917	-0.00113	1.22917	0.000226
1.23056	0.000985	1.23056	-0.000706	1.23056	0.000978
1.23194	0.000161	1.23194	-0.000802	1.23194	0.000104
1.23333	0.00077	1.23333	-0.00159	1.23333	0.000267
1.23472	0.000328	1.23472	-0.000976	1.23472	-0.0002
1.23611	0.000205	1.23611	-0.000454	1.23611	0.000672
1.2375	0.000533	1.2375	0.000364	1.2375	6.7e-05
1.23889	-7e-05	1.23889	-0.00101	1.23889	6.8e-05
1.24028	5.4e-05	1.24028	-0.00162	1.24028	-6e-06
1.24167	0.00122	1.24167	-0.000895	1.24167	0.00109
1.24306	0.00124	1.24306	-0.000355	1.24306	-0.00032
1.24444	-0.000234	1.24444	-0.00129	1.24444	0.000262
1.24583	1.7e-05	1.24583	-0.000781	1.24583	0.000671
1.24722	0.000381	1.24722	-0.00109	1.24722	4.7e-05
1.24861	0.00108	1.24861	-0.000893	1.24861	-0.00017
1.25	0.000667	1.25	-0.00163	1.25	-0.00074
1.25139	-0.000567	1.25139	-0.000823	1.25139	-8.9e-05
1.25278	0.000381	1.25278	-0.000925	1.25278	0.000219
1.25417	0.00175	1.25417	-0.0018	1.25417	-0.000901
1.25556	0.000864	1.25556	-0.00153	1.25556	0.000722
1.25694	0.000697	1.25694	-0.000853	1.25694	0.000739
1.25833	0.000849	1.25833	-0.000449	1.25833	0.000959
1.25972	0.000665	1.25972	0.000309	1.25972	0.000622
1.26111	0.000703	1.26111	-0.000274	1.26111	0.00116
1.2625	0.000313	1.2625	-0.000892	1.2625	0.000159
1.26389	0.000757	1.26389	-0.00139	1.26389	0.000136
1.26528	0.000304	1.26528	-0.00179	1.26528	0.000366
1.26667	0.000936	1.26667	-0.000462	1.26667	0.00116
1.26806	0.000642	1.26806	-0.000791	1.26806	0.000529
1.26944	2.3e-05	1.26944	-0.00091	1.26944	-0.000207
1.27083	-0.000463	1.27083	-0.000608	1.27083	0.000652
1.27222	0.00126	1.27222	-0.000396	1.27222	0.00122
1.27361	0.0014	1.27361	-0.00104	1.27361	0.000542
1.275	0.00133	1.275	-0.00156	1.275	-0.000129
1.27639	0.00104	1.27639	-0.000695	1.27639	0.000201
1.27778	0.000619	1.27778	-0.00101	1.27778	0.000262
1.27917	0.00136	1.27917	-0.000656	1.27917	0.00122
1.28056	9.9e-05	1.28056	-0.00114	1.28056	0.000121
1.28194	0.00102	1.28194	-0.00142	1.28194	0.000619
1.28333	0.000561	1.28333	-0.00101	1.28333	-0.000213
1.28472	0.00106	1.28472	-0.00103	1.28472	0.000982
1.28611	0.000971	1.28611	3e-05	1.28611	-0.000291
1.2875	0.000618	1.2875	-0.00179	1.2875	0.000233
1.28889	4.6e-05	1.28889	-0.00139	1.28889	0.000284
1.29028	0.00069	1.29028	-0.000624	1.29028	0.000566
1.29167	0.000707	1.29167	-0.000514	1.29167	8.4e-05
1.29306	0.000345	1.29306	-0.000277	1.29306	0.000502
1.29444	0.000605	1.29444	-0.00113	1.29444	0.00086
1.29583	0.000965	1.29583	-0.00122	1.29583	0.00113
1.29722	0.00112	1.29722	-0.000977	1.29722	0.000461
1.29861	0.00176	1.29861	-0.000505	1.29861	0.000307
1.3	0.00131	1.3	-0.00135	1.3	0.00103
1.30139	0.00135	1.30139	-0.000896	1.30139	0.00023
1.30278	0.000519	1.30278	-0.00197	1.30278	-0.000312
1.30417	0.00133	1.30417	-0.00134	1.30417	0.000401
1.30556	0.000682	1.30556	-0.000481	1.30556	0.000572
1.30694	0.000199	1.30694	6e-05	1.30694	0.00146
1.30833	-4e-05	1.30833	-0.00147	1.30833	0.00191
1.30972	0.000879	1.30972	-0.00123	1.30972	0.000538
1.31111	0.000242	1.31111	-0.000885	1.31111	0.00121
1.3125	0.00138	1.3125	-0.00111	1.3125	0.000262
1.31389	-0.000177	1.31389	-0.00067	1.31389	0.000797
1.31528	-2.6e-05	1.31528	-0.000677	1.31528	0.00109
1.31667	0.00145	1.31667	-0.000752	1.31667	0.00141
1.31806	0.00144	1.31806	0.000263	1.31806	0.000497
1.31944	0.00123	1.31944	-0.000268	1.31944	0.00102
1.32083	0.00125	1.32083	-0.000293	1.32083	0.00028
1.32222	0.000685	1.32222	-0.00052	1.32222	0.000803
1.32361	0.000657	1.32361	-0.00131	1.32361	0.00131
1.325	0.000695	1.325	-0.000705	1.325	0.00079
1.32639	0.00127	1.32639	0.000103	1.32639	0.000255
1.32778	0.000998	1.32778	-0.000595	1.32778	0.000163
1.32917	0.0011	1.32917	-0.000983	1.32917	2e-06
1.33056	0.001	1.33056	-0.000668	1.33056	0.000294
1.33194	0.000472	1.33194	-0.00115	1.33194	0.000772
1.33333	0.000829	1.33333	-0.00122	1.33333	0.000756
1.33472	0.00105	1.33472	-0.000123	1.33472	0.00098
1.33611	0.000609	1.33611	-0.000717	1.33611	0.00044
1.3375	0.00159	1.3375	-0.00119	1.3375	0.0013
1.33889	0.000509	1.33889	-0.00118	1.33889	0.00104
1.34028	0.000682	1.34028	0.000244	1.34028	0.000749
1.34167	-0.000137	1.34167	-5.9e-05	1.34167	0.00103
1.34306	0.000669	1.34306	-0.00073	1.34306	0.00108
1.34444	0.000577	1.34444	-0.000161	1.34444	0.000856
1.34583	0.000358	1.34583	-7.9e-05	1.34583	0.00117
1.34722	0.000503	1.34722	0.000351	1.34722	0.000864
1.34861	0.00147	1.34861	-0.000778	1.34861	0.00125
1.35	0.00207	1.35	5.3e-05	1.35	0.00101
1.35139	0.000237	1.35139	-0.000208	1.35139	0.0015
1.35278	0.00113	1.35278	-1.5e-05	1.35278	0.00118
1.35417	0.00135	1.35417	0.000122	1.35417	0.00108
1.35556	0.00165	1.35556	0.000126	1.35556	-2.9e-05
1.35694	0.000641	1.35694	-0.000143	1.35694	0.000877
1.35833	0.000779	1.35833	-0.00063	1.35833	0.00146
1.35972	0.000532	1.35972	0.000685	1.35972	0.00154
1.36111	0.00117	1.36111	0.000148	1.36111	0.0019
1.3625	0.000722	1.3625	-0.00103	1.3625	0.00202
1.36389	0.000246	1.36389	0.000152	1.36389	0.00188
1.36528	0.00089	1.36528	-0.000345	1.36528	0.00123
1.36667	0.000924	1.36667	-3.2e-05	1.36667	0.0016
1.36806	0.00178	1.36806	-0.000412	1.36806	0.00159
1.36944	0.000971	1.36944	-2.8e-05	1.36944	0.00258
1.37083	0.000297	1.37083	-0.00031	1.37083	0.00181
1.37222	0.000937	1.37222	0.000376	1.37222	0.00218
1.37361	0.000724	1.37361	0.000958	1.37361	0.0015
1.375	0.00127	1.375	-0.000442	1.375	0.00213
1.37639	0.00134	1.37639	3.8e-05	1.37639	0.00163
1.37778	0.00104	1.37778	-7e-06	1.37778	0.00147
1.37917	0.00169	1.37917	-0.000878	1.37917	0.00275
1.38056	0.00129	1.38056	-0.000634	1.38056	0.00282
1.38194	0.00159	1.38194	0.000126	1.38194	0.00194
1.38333	0.000916	1.38333	-0.00039	1.38333	0.00193
1.38472	0.000662	1.38472	0.000735	1.38472	0.00257
1.38611	0.00135	1.38611	0.00078	1.38611	0.00295
1.3875	0.00118	1.3875	0.000455	1.3875	0.00149
1.38889	0.000557	1.38889	-0.000499	1.38889	0.00196
1.39028	0.000392	1.39028	-0.00149	1.39028	0.00174
1.39167	0.000423	1.39167	-0.000311	1.39167	0.00283
1.39306	0.00108	1.39306	0.000352	1.39306	0.00279
1.39444	0.000835	1.39444	-0.000235	1.39444	0.00201
1.39583	0.00232	1.39583	0.000886	1.39583	0.00204
1.39722	0.00228	1.39722	0.000228	1.39722	0.00249
1.39861	0.00138	1.39861	0.00039	1.39861	0.00229
1.4	0.00158	1.4	-0.000152	1.4	0.00256
1.40139	0.00105	1.40139	0.000725	1.40139	0.00284
1.40278	0.000882	1.40278	0.000979	1.40278	0.00255
1.40417	0.002	1.40417	0.000477	1.40417	0.0031
1.40556	0.00326	1.40556	0.000841	1.40556	0.00402
1.40694	0.00203	1.40694	0.000164	1.40694	0.00361
1.40833	0.000597	1.40833	0.000725	1.40833	0.0035
1.40972	0.00207	1.40972	0.0013	1.40972	0.00331
1.41111	0.00164	1.41111	-0.000102	1.41111	0.00332
1.4125	0.00176	1.4125	0.00154	1.4125	0.00337
1.41389	0.00127	1.41389	0.00153	1.41389	0.00311
1.41528	0.00124	1.41528	0.000665	1.41528	0.00427
1.41667	0.0008	1.41667	0.00104	1.41667	0.00403
1.41806	0.000989	1.41806	0.000888	1.41806	0.00421
1.41944	0.00177	1.41944	-3.3e-05	1.41944	0.00428
1.42083	0.00101	1.42083	0.00168	1.42083	0.00414
1.42222	0.000857	1.42222	0.00131	1.42222	0.00306
1.42361	0.00133	1.42361	0.00205	1.42361	0.0043
1.425	0.000985	1.425	0.000965	1.425	0.00398
1.42639	0.000698	1.42639	0.00116	1.42639	0.00328
1.42778	0.00177	1.42778	0.000924	1.42778	0.00355
1.42917	0.00184	1.42917	-7e-06	1.42917	0.00484
1.43056	0.00163	1.43056	0.000489	1.43056	0.00475
1.43194	0.00153	1.43194	0.000784	1.43194	0.00435
1.43333	0.00164	1.43333	0.00159	1.43333	0.00499
1.43472	0.00183	1.43472	0.0012	1.43472	0.00531
1.43611	0.00277	1.43611	0.00216	1.43611	0.00576
1.4375	0.00179	1.4375	0.00127	1.4375	0.00581
1.43889	0.001	1.43889	0.00134	1.43889	0.00553
1.44028	0.00182	1.44028	0.00134	1.44028	0.00472
1.44167	0.00254	1.44167	0.0014	1.44167	0.00521
1.44306	0.00145	1.44306	0.00142	1.44306	0.00471
1.44444	0.000756	1.44444	0.00189	1.44444	0.00589
1.44583	0.000978	1.44583	0.00179	1.44583	0.0056
1.44722	0.00188	1.44722	0.00139	1.44722	0.00613
1.44861	0.00224	1.44861	0.0021	1.44861	0.00554
1.45	0.00183	1.45	0.00181	1.45	0.00597
1.45139	0.0021	1.45139	0.00167	1.45139	0.00506
1.45278	0.00179	1.45278	0.00133	1.45278	0.00671
1.45417	0.00128	1.45417	0.00232	1.45417	0.00664
1.45556	0.00192	1.45556	0.00213	1.45556	0.00595
1.45694	0.00127	1.45694	0.00349	1.45694	0.00607
1.45833	0.00146	1.45833	0.00222	1.45833	0.00713
1.45972	0.00201	1.45972	0.00179	1.45972	0.00814
1.46111	0.00222	1.46111	0.00211	1.46111	0.00728
1.4625	0.00132	1.4625	0.00207	1.4625	0.0083
1.46389	0.00228	1.46389	0.00272	1.46389	0.00718
1.46528	0.00345	1.46528	0.00183	1.46528	0.00729
1.46667	0.00214	1.46667	0.00222	1.46667	0.00784
1.46806	0.00228	1.46806	0.00327	1.46806	0.00818
1.46944	0.00283	1.46944	0.00294	1.46944	0.00833
1.47083	0.00213	1.47083	0.00325	1.47083	0.00913
1.47222	0.00217	1.47222	0.00329	1.47222	0.0081
1.47361	0.00227	1.47361	0.00279	1.47361	0.00852
1.475	0.00231	1.475	0.00354	1.475	0.00943
1.47639	0.00107	1.47639	0.00378	1.47639	0.00918
1.47778	0.00245	1.47778	0.00318	1.47778	0.00941
1.47917	0.00249	1.47917	0.00365	1.47917	0.00899
1.48056	0.00209	1.48056	0.00376	1.48056	0.0094
1.48194	0.0026	1.48194	0.00358	1.48194	0.01029
1.48333	0.00226	1.48333	0.00378	1.48333	0.01087
1.48472	0.00333	1.48472	0.00377	1.48472	0.01058
1.48611	0.00302	1.48611	0.00403	1.48611	0.01027
1.4875	0.00276	1.4875	0.0041	1.4875	0.01163
1.48889	0.00355	1.48889	0.00412	1.48889	0.01119
1.49028	0.0035	1.49028	0.00469	1.49028	0.01197
1.49167	0.00268	1.49167	0.00421	1.49167	0.01195
1.49306	0.00285	1.49306	0.00493	1.49306	0.01158
1.49444	0.00315	1.49444	0.00453	1.49444	0.01228
1.49583	0.00284	1.49583	0.00444	1.49583	0.01207
1.49722	0.00288	1.49722	0.00497	1.49722	0.01309
1.49861	0.00311	1.49861	0.00458	1.49861	0.01412
1.5	0.00275	1.5	0.00484	1.5	0.01383
1.50139	0.00183	1.50139	0.00501	1.50139	0.013
1.50278	0.00393	1.50278	0.00456	1.50278	0.01163
1.50417	0.00267	1.50417	0.00463	1.50417	0.01361
1.50556	0.00299	1.50556	0.00615	1.50556	0.01441
1.50694	0.00243	1.50694	0.00699	1.50694	0.01459
1.50833	0.00318	1.50833	0.00559	1.50833	0.01627
1.50972	0.00248	1.50972	0.0055	1.50972	0.0152
1.51111	0.0034	1.51111	0.00625	1.51111	0.01537
1.5125	0.0025	1.5125	0.00644	1.5125	0.01703
1.51389	0.00338	1.51389	0.00602	1.51389	0.01683
1.51528	0.00391	1.51528	0.00656	1.51528	0.017
1.51667	0.00335	1.51667	0.00627	1.51667	0.01591
1.51806	0.00322	1.51806	0.00709	1.51806	0.01634
1.51944	0.00315	1.51944	0.00728	1.51944	0.01813
1.52083	0.00369	1.52083	0.00715	1.52083	0.0175
1.52222	0.00414	1.52222	0.00741	1.52222	0.01879
1.52361	0.00353	1.52361	0.00778	1.52361	0.0191
1.525	0.00469	1.525	0.00699	1.525	0.01869
1.52639	0.00431	1.52639	0.00707	1.52639	0.01943
1.52778	0.00379	1.52778	0.00698	1.52778	0.01949
1.52917	0.00419	1.52917	0.00909	1.52917	0.02039
1.53056	0.00412	1.53056	0.00781	1.53056	0.0212
1.53194	0.00411	1.53194	0.00809	1.53194	0.02139
1.53333	0.00472	1.53333	0.00932	1.53333	0.0214
1.53472	0.00486	1.53472	0.00935	1.53472	0.02208
1.53611	0.00459	1.53611	0.00931	1.53611	0.02329
1.5375	0.00396	1.5375	0.00956	1.5375	0.02365
1.53889	0.00467	1.53889	0.0097	1.53889	0.02345
1.54028	0.00405	1.54028	0.00889	1.54028	0.02461
1.54167	0.00427	1.54167	0.00984	1.54167	0.02525
1.54306	0.00546	1.54306	0.00909	1.54306	0.02475
1.54444	0.00506	1.54444	0.0095	1.54444	0.02502
1.54583	0.00499	1.54583	0.00983	1.54583	0.02574
1.54722	0.00525	1.54722	0.00996	1.54722	0.02603
1.54861	0.00416	1.54861	0.01104	1.54861	0.02765
1.55	0.00417	1.55	0.01081	1.55	0.02782
1.55139	0.00528	1.55139	0.01092	1.55139	0.0281
1.55278	0.00478	1.55278	0.01083	1.55278	0.02912
1.55417	0.00514	1.55417	0.01163	1.55417	0.02995
1.55556	0.00519	1.55556	0.0119	1.55556	0.03033
1.55694	0.00388	1.55694	0.01182	1.55694	0.03086
1.55833	0.00493	1.55833	0.01146	1.55833	0.03088
1.55972	0.00488	1.55972	0.01219	1.55972	0.03221
1.56111	0.00558	1.56111	0.01203	1.56111	0.03269
1.5625	0.00576	1.5625	0.0125	1.5625	0.0337
1.56389	0.00569	1.56389	0.0132	1.56389	0.03285
1.56528	0.00548	1.56528	0.01361	1.56528	0.03391
1.56667	0.00565	1.56667	0.0131	1.56667	0.03519
1.56806	0.00498	1.56806	0.01411	1.56806	0.03647
1.56944	0.00571	1.56944	0.01458	1.56944	0.03674
1.57083	0.006	1.57083	0.01544	1.57083	0.03703
1.57222	0.00687	1.57222	0.01554	1.57222	0.03782
1.57361	0.00493	1.57361	0.01535	1.57361	0.03772
1.575	0.00526	1.575	0.01557	1.575	0.03887
1.57639	0.00713	1.57639	0.01525	1.57639	0.03977
1.57778	0.00717	1.57778	0.01645	1.57778	0.04136
1.57917	0.00805	1.57917	0.01572	1.57917	0.04226
1.58056	0.00706	1.58056	0.0163	1.58056	0.04246
1.58194	0.00697	1.58194	0.01726	1.58194	0.04236
1.58333	0.00685	1.58333	0.01828	1.58333	0.04402
1.58472	0.00716	1.58472	0.01787	1.58472	0.04618
1.58611	0.00701	1.58611	0.01742	1.58611	0.04569
1.5875	0.00723	1.5875	0.01796	1.5875	0.04633
1.58889	0.00765	1.58889	0.01806	1.58889	0.04754
1.59028	0.0072	1.59028	0.018	1.59028	0.04818
1.59167	0.00751	1.59167	0.01954	1.59167	0.05001
1.59306	0.00701	1.59306	0.02094	1.59306	0.0499
1.59444	0.00949	1.59444	0.01969	1.59444	0.05103
1.59583	0.00885	1.59583	0.02103	1.59583	0.05283
1.59722	0.00791	1.59722	0.02099	1.59722	0.05339
1.59861	0.00823	1.59861	0.02121	1.59861	0.05444
1.6	0.0077	1.6	0.02166	1.6	0.05583
1.60139	0.00875	1.60139	0.02243	1.60139	0.0557
1.60278	0.00924	1.60278	0.02269	1.60278	0.05616
1.60417	0.00841	1.60417	0.02301	1.60417	0.05638
1.60556	0.00777	1.60556	0.02387	1.60556	0.05847
1.60694	0.00886	1.60694	0.02436	1.60694	0.05978
1.60833	0.00877	1.60833	0.02444	1.60833	0.05996
1.60972	0.00794	1.60972	0.0249	1.60972	0.06212
1.61111	0.00884	1.61111	0.02466	1.61111	0.06364
1.6125	0.00876	1.6125	0.02476	1.6125	0.06563
1.61389	0.00892	1.61389	0.02502	1.61389	0.06528
1.61528	0.00974	1.61528	0.02701	1.61528	0.06707
1.61667	0.00997	1.61667	0.02735	1.61667	0.06866
1.61806	0.01012	1.61806	0.0276	1.61806	0.07036
1.61944	0.00921	1.61944	0.02824	1.61944	0.07058
1.62083	0.00955	1.62083	0.0285	1.62083	0.0712
1.62222	0.01007	1.62222	0.02742	1.62222	0.07207
1.62361	0.01011	1.62361	0.02799	1.62361	0.07394
1.625	0.01016	1.625	0.02925	1.625	0.07465
1.62639	0.00962	1.62639	0.02993	1.62639	0.0763
1.62778	0.01115	1.62778	0.03045	1.62778	0.07875
1.62917	0.01108	1.62917	0.03169	1.62917	0.08026
1.63056	0.01112	1.63056	0.03175	1.63056	0.08203
1.63194	0.00988	1.63194	0.0322	1.63194	0.08338
1.63333	0.01054	1.63333	0.03239	1.63333	0.0843
1.63472	0.01115	1.63472	0.03307	1.63472	0.08581
1.63611	0.01105	1.63611	0.03394	1.63611	0.08684
1.6375	0.01216	1.6375	0.03357	1.6375	0.08874
1.63889	0.01275	1.63889	0.03399	1.63889	0.09065
1.64028	0.01194	1.64028	0.03484	1.64028	0.09202
1.64167	0.01186	1.64167	0.03528	1.64167	0.09279
1.64306	0.01264	1.64306	0.03575	1.64306	0.0963
1.64444	0.01255	1.64444	0.0367	1.64444	0.09865
1.64583	0.01248	1.64583	0.03779	1.64583	0.09975
1.64722	0.01318	1.64722	0.03728	1.64722	0.10098
1.64861	0.01284	1.64861	0.03954	1.64861	0.10306
1.65	0.01232	1.65	0.03945	1.65	0.10447
1.65139	0.01278	1.65139	0.03979	1.65139	0.1046
1.65278	0.01297	1.65278	0.03944	1.65278	0.10771
1.65417	0.01275	1.65417	0.04132	1.65417	0.10934
1.65556	0.01314	1.65556	0.04137	1.65556	0.11172
1.65694	0.01346	1.65694	0.04252	1.65694	0.11483
1.65833	0.01414	1.65833	0.04323	1.65833	0.11647
1.65972	0.01473	1.65972	0.04359	1.65972	0.11782
1.66111	0.01467	1.66111	0.04455	1.66111	0.12037
1.6625	0.01409	1.6625	0.04573	1.6625	0.12223
1.66389	0.01352	1.66389	0.04637	1.66389	0.12481
1.66528	0.0144	1.66528	0.04684	1.66528	0.12676
1.66667	0.01508	1.66667	0.04715	1.66667	0.12787
1.66806	0.01585	1.66806	0.04829	1.66806	0.13074
1.66944	0.01575	1.66944	0.04942	1.66944	0.13181
1.67083	0.01568	1.67083	0.0498	1.67083	0.13346
1.67222	0.01584	1.67222	0.05061	1.67222	0.13676
1.67361	0.01544	1.67361	0.05184	1.67361	0.14071
1.675	0.0162	1.675	0.05166	1.675	0.1427
1.67639	0.01692	1.67639	0.05321	1.67639	0.14412
1.67778	0.01665	1.67778	0.05463	1.67778	0.14696
1.67917	0.0174	1.67917	0.05547	1.67917	0.14994
1.68056	0.01768	1.68056	0.05507	1.68056	0.15177
1.68194	0.0176	1.68194	0.05596	1.68194	0.15328
1.68333	0.01736	1.68333	0.05681	1.68333	0.15717
1.68472	0.01895	1.68472	0.05811	1.68472	0.15923
1.68611	0.01772	1.68611	0.0586	1.68611	0.16099
1.6875	0.01887	1.6875	0.06059	1.6875	0.16376
1.68889	0.01987	1.68889	0.06312	1.68889	0.16662
1.69028	0.02058	1.69028	0.06221	1.69028	0.17084
1.69167	0.01949	1.69167	0.06314	1.69167	0.17318
1.69306	0.01917	1.69306	0.06483	1.69306	0.17719
1.69444	0.01877	1.69444	0.06583	1.69444	0.17997
1.69583	0.01976	1.69583	0.06613	1.69583	0.18161
1.69722	0.0194	1.69722	0.0655	1.69722	0.18427
1.69861	0.01979	1.69861	0.06771	1.69861	0.18728
1.7	0.0205	1.7	0.06904	1.7	0.1914
1.70139	0.02126	1.70139	0.07058	1.70139	0.19424
1.70278	0.0208	1.70278	0.07082	1.70278	0.19884
1.70417	0.02078	1.70417	0.07287	1.70417	0.2014
1.70556	0.02112	1.70556	0.07375	1.70556	0.20486
1.70694	0.02128	1.70694	0.07486	1.70694	0.20772
1.70833	0.0228	1.70833	0.0762	1.70833	0.21157
1.70972	0.02197	1.70972	0.07774	1.70972	0.21474
1.71111	0.02315	1.71111	0.07941	1.71111	0.21901
1.7125	0.02422	1.7125	0.07986	1.7125	0.22023
1.71389	0.02372	1.71389	0.08044	1.71389	0.22477
1.71528	0.02253	1.71528	0.07995	1.71528	0.2286
1.71667	0.0233	1.71667	0.08236	1.71667	0.23191
1.71806	0.02331	1.71806	0.08463	1.71806	0.23675
1.71944	0.02454	1.71944	0.08639	1.71944	0.24071
1.72083	0.02391	1.72083	0.08602	1.72083	0.24555
1.72222	0.0251	1.72222	0.08921	1.72222	0.24935
1.72361	0.02503	1.72361	0.08925	1.72361	0.25308
1.725	0.02514	1.725	0.0917	1.725	0.25667
1.72639	0.026	1.72639	0.09289	1.72639	0.26031
1.72778	0.02629	1.72778	0.0929	1.72778	0.26393
1.72917	0.02691	1.72917	0.09299	1.72917	0.26871
1.73056	0.02628	1.73056	0.09647	1.73056	0.27164
1.73194	0.02814	1.73194	0.09738	1.73194	0.27505
1.73333	0.0275	1.73333	0.09864	1.73333	0.28023
1.73472	0.02717	1.73472	0.10094	1.73472	0.28652
1.73611	0.02687	1.73611	0.10305	1.73611	0.29045
1.7375	0.02879	1.7375	0.10377	1.7375	0.29479
1.73889	0.02893	1.73889	0.10598	1.73889	0.29921
1.74028	0.03001	1.74028	0.10733	1.74028	0.3038
1.74167	0.03071	1.74167	0.10805	1.74167	0.3073
1.74306	0.03002	1.74306	0.10855	1.74306	0.31057
1.74444	0.03045	1.74444	0.11134	1.74444	0.31624
1.74583	0.03105	1.74583	0.11369	1.74583	0.32085
1.74722	0.03109	1.74722	0.11483	1.74722	0.32632
1.74861	0.03155	1.74861	0.11635	1.74861	0.33403
1.75	0.03113	1.75	0.11945	1.75	0.33895
1.75139	0.0311	1.75139	0.12105	1.75139	0.3434
1.75278	0.0323	1.75278	0.12248	1.75278	0.34736
1.75417	0.03278	1.75417	0.12415	1.75417	0.3531
1.75556	0.0335	1.75556	0.12571	1.75556	0.35873
1.75694	0.03395	1.75694	0.12847	1.75694	0.36239
1.75833	0.03455	1.75833	0.12912	1.75833	0.36705
1.75972	0.03493	1.75972	0.1315	1.75972	0.37167
1.76111	0.03493	1.76111	0.13117	1.76111	0.3764
1.7625	0.03499	1.7625	0.13254	1.7625	0.38222
1.76389	0.03528	1.76389	0.13552	1.76389	0.38936
1.76528	0.03653	1.76528	0.13905	1.76528	0.39739
1.76667	0.03732	1.76667	0.14162	1.76667	0.40324
1.76806	0.03716	1.76806	0.14199	1.76806	0.40803
1.76944	0.03754	1.76944	0.14355	1.76944	0.41362
1.77083	0.03723	1.77083	0.14579	1.77083	0.4187
1.77222	0.03828	1.77222	0.14821	1.77222	0.42243
1.77361	0.0389	1.77361	0.14894	1.77361	0.4281
1.775	0.03862	1.775	0.15192	1.775	0.43356
1.77639	0.03887	1.77639	0.15379	1.77639	0.43835
1.77778	0.03869	1.77778	0.15612	1.77778	0.44323
1.77917	0.03982	1.77917	0.15865	1.77917	0.45191
1.78056	0.04066	1.78056	0.16212	1.78056	0.46016
1.78194	0.04176	1.78194	0.1636	1.78194	0.46526
1.78333	0.04204	1.78333	0.16615	1.78333	0.47165
1.78472	0.04188	1.78472	0.16788	1.78472	0.47612
1.78611	0.04145	1.78611	0.1698	1.78611	0.48284
1.7875	0.04226	1.7875	0.17152	1.7875	0.4875
1.78889	0.04297	1.78889	0.17345	1.78889	0.49403
1.79028	0.04264	1.79028	0.17607	1.79028	0.50017
1.79167	0.0422	1.79167	0.17825	1.79167	0.50571
1.79306	0.04295	1.79306	0.17939	1.79306	0.51191
1.79444	0.04535	1.79444	0.18404	1.79444	0.51943
1.79583	0.04568	1.79583	0.18608	1.79583	0.52626
1.79722	0.04541	1.79722	0.18811	1.79722	0.53405
1.79861	0.0461	1.79861	0.18971	1.79861	0.54024
1.8	0.04591	1.8	0.19289	1.8	0.54701
1.80139	0.04754	1.80139	0.19464	1.80139	0.55219
1.80278	0.04746	1.80278	0.19667	1.80278	0.55555
1.80417	0.04749	1.80417	0.19879	1.80417	0.56173
1.80556	0.04833	1.80556	0.20048	1.80556	0.56879
1.80694	0.04906	1.80694	0.20339	1.80694	0.57538
1.80833	0.04942	1.80833	0.20482	1.80833	0.58148
1.80972	0.04979	1.80972	0.20944	1.80972	0.58934
1.81111	0.05025	1.81111	0.21329	1.81111	0.59679
1.8125	0.05014	1.8125	0.21366	1.8125	0.60281
1.81389	0.05119	1.81389	0.21625	1.81389	0.60933
1.81528	0.05096	1.81528	0.21889	1.81528	0.61714
1.81667	0.05148	1.81667	0.22084	1.81667	0.62209
1.81806	0.05296	1.81806	0.22337	1.81806	0.62683
1.81944	0.05241	1.81944	0.22534	1.81944	0.63134
1.82083	0.05329	1.82083	0.22838	1.82083	0.63763
1.82222	0.05402	1.82222	0.23026	1.82222	0.64424
1.82361	0.05415	1.82361	0.23196	1.82361	0.65143
1.825	0.05445	1.825	0.23507	1.825	0.65844
1.82639	0.05517	1.82639	0.23907	1.82639	0.66804
1.82778	0.05576	1.82778	0.24126	1.82778	0.67412
1.82917	0.05593	1.82917	0.24386	1.82917	0.67991
1.83056	0.05602	1.83056	0.24615	1.83056	0.6867
1.83194	0.05727	1.83194	0.24847	1.83194	0.69293
1.83333	0.05806	1.83333	0.25121	1.83333	0.69563
1.83472	0.05743	1.83472	0.25193	1.83472	0.70238
1.83611	0.05811	1.83611	0.25413	1.83611	0.70879
1.8375	0.05883	1.8375	0.2567	1.8375	0.71421
1.83889	0.05937	1.83889	0.26005	1.83889	0.72094
1.84028	0.05981	1.84028	0.26209	1.84028	0.72847
1.84167	0.06169	1.84167	0.26616	1.84167	0.73859
1.84306	0.06205	1.84306	0.26835	1.84306	0.74465
1.84444	0.06212	1.84444	0.27129	1.84444	0.74966
1.84583	0.06206	1.84583	0.27274	1.84583	0.75629
1.84722	0.06264	1.84722	0.2754	1.84722	0.76375
1.84861	0.0634	1.84861	0.27805	1.84861	0.76568
1.85	0.06411	1.85	0.28113	1.85	0.77022
1.85139	0.06435	1.85139	0.28235	1.85139	0.77663
1.85278	0.06574	1.85278	0.28379	1.85278	0.78418
1.85417	0.06605	1.85417	0.28686	1.85417	0.79019
1.85556	0.06477	1.85556	0.29022	1.85556	0.79665
1.85694	0.06489	1.85694	0.29369	1.85694	0.80404
1.85833	0.06561	1.85833	0.29459	1.85833	0.81128
1.85972	0.06582	1.85972	0.29693	1.85972	0.81747
1.86111	0.06717	1.86111	0.29838	1.86111	0.82452
1.8625	0.06786	1.8625	0.30136	1.8625	0.82972
1.86389	0.06831	1.86389	0.30475	1.86389	0.83539
1.86528	0.06882	1.86528	0.30491	1.86528	0.84167
1.86667	0.06894	1.86667	0.3077	1.86667	0.84497
1.86806	0.06878	1.86806	0.31052	1.86806	0.85112
1.86944	0.06966	1.86944	0.31211	1.86944	0.85729
1.87083	0.06983	1.87083	0.31589	1.87083	0.86443
1.87222	0.07124	1.87222	0.3206	1.87222	0.87164
1.87361	0.07065	1.87361	0.32291	1.87361	0.87941
1.875	0.07183	1.875	0.32487	1.875	0.88528
1.87639	0.07156	1.87639	0.32711	1.87639	0.89061
1.87778	0.07226	1.87778	0.32792	1.87778	0.8969
1.87917	0.07256	1.87917	0.3307	1.87917	0.90215
1.88056	0.0724	1.88056	0.33353	1.88056	0.90355
1.88194	0.07335	1.88194	0.335	1.88194	0.91013
1.88333	0.07387	1.88333	0.33681	1.88333	0.91607
1.88472	0.07502	1.88472	0.34059	1.88472	0.9232
1.88611	0.07398	1.88611	0.34306	1.88611	0.92897
1.8875	0.07597	1.8875	0.34657	1.8875	0.93789
1.88889	0.07619	1.88889	0.34882	1.88889	0.94437
1.89028	0.07663	1.89028	0.35088	1.89028	0.94896
1.89167	0.07783	1.89167	0.35332	1.89167	0.95424
1.89306	0.07715	1.89306	0.35551	1.89306	0.95967
1.89444	0.07696	1.89444	0.35738	1.89444	0.96547
1.89583	0.07769	1.89583	0.35989	1.89583	0.96918
1.89722	0.0783	1.89722	0.3619	1.89722	0.9744
1.89861	0.07926	1.89861	0.36555	1.89861	0.98078
1.9	0.07953	1.9	0.36593	1.9	0.9858
1.90139	0.07983	1.90139	0.36989	1.90139	0.99245
1.90278	0.07967	1.90278	0.37351	1.90278	1.00013
1.90417	0.08156	1.90417	0.37397	1.90417	1.00509
1.90556	0.08245	1.90556	0.37633	1.90556	1.01209
1.90694	0.08114	1.90694	0.37998	1.90694	1.01649
1.90833	0.08185	1.90833	0.38279	1.90833	1.02108
1.90972	0.08137	1.90972	0.38469	1.90972	1.0247
1.91111	0.08373	1.91111	0.38678	1.91111	1.03078
1.9125	0.08304	1.9125	0.38862	1.9125	1.03592
1.91389	0.08427	1.91389	0.3922	1.91389	1.04155
1.91528	0.08373	1.91528	0.39444	1.91528	1.04604
1.91667	0.08494	1.91667	0.39747	1.91667	1.05393
1.91806	0.08485	1.91806	0.39999	1.91806	1.06176
1.91944	0.08614	1.91944	0.40219	1.91944	1.06602
1.92083	0.08619	1.92083	0.40454	1.92083	1.07205
1.92222	0.08733	1.92222	0.40766	1.92222	1.07665
1.92361	0.0875	1.92361	0.41018	1.92361	1.08181
1.925	0.08751	1.925	0.41179	1.925	1.08357
1.92639	0.08708	1.92639	0.41191	1.92639	1.08879
1.92778	0.08794	1.92778	0.41492	1.92778	1.09343
1.92917	0.08925	1.92917	0.41717	1.92917	1.09877
1.93056	0.08893	1.93056	0.42013	1.93056	1.10457
1.93194	0.08953	1.93194	0.42238	1.93194	1.11099
1.93333	0.09085	1.93333	0.42584	1.93333	1.1164
1.93472	0.09144	1.93472	0.42772	1.93472	1.12069
1.93611	0.09065	1.93611	0.43064	1.93611	1.12634
1.9375	0.09073	1.9375	0.43281	1.9375	1.13058
1.93889	0.09037	1.93889	0.43559	1.93889	1.13593
1.94028	0.09239	1.94028	0.43729	1.94028	1.13898
1.94167	0.09356	1.94167	0.43789	1.94167	1.14371
1.94306	0.09382	1.94306	0.44086	1.94306	1.14872
1.94444	0.09387	1.94444	0.44411	1.94444	1.15291
1.94583	0.09447	1.94583	0.44664	1.94583	1.15773
1.94722	0.09466	1.94722	0.44831	1.94722	1.16398
1.94861	0.09485	1.94861	0.4526	1.94861	1.1691
1.95	0.09688	1.95	0.4551	1.95	1.17433
1.95139	0.09651	1.95139	0.45668	1.95139	1.17926
1.95278	0.09688	1.95278	0.45855	1.95278	1.18455
1.95417	0.09678	1.95417	0.46062	1.95417	1.18863
1.95556	0.09739	1.95556	0.46247	1.95556	1.19148
1.95694	0.09858	1.95694	0.4641	1.95694	1.19413
1.95833	0.09841	1.95833	0.46654	1.95833	1.19839
1.95972	0.09935	1.95972	0.46715	1.95972	1.20413
1.96111	0.09928	1.96111	0.4711	1.96111	1.20737
1.9625	0.10037	1.9625	0.47448	1.9625	1.21347
1.96389	0.1018	1.96389	0.47782	1.96389	1.2196
1.96528	0.10175	1.96528	0.47947	1.96528	1.22421
1.96667	0.10133	1.96667	0.4814	1.96667	1.22723
1.96806	0.10154	1.96806	0.48258	1.96806	1.23244
1.96944	0.10252	1.96944	0.48601	1.96944	1.23637
1.97083	0.10298	1.97083	0.48627	1.97083	1.23852
1.97222	0.10351	1.97222	0.4889	1.97222	1.24194
1.97361	0.10329	1.97361	0.49172	1.97361	1.24566
1.975	0.10457	1.975	0.49357	1.975	1.24899
1.97639	0.10475	1.97639	0.49538	1.97639	1.25323
1.97778	0.10549	1.97778	0.4997	1.97778	1.25917
1.97917	0.10618	1.97917	0.5021	1.97917	1.26346
1.98056	0.10738	1.98056	0.503	1.98056	1.26807
1.98194	0.10702	1.98194	0.50462	1.98194	1.27214
1.98333	0.10702	1.98333	0.5086	1.98333	1.27472
1.98472	0.10713	1.98472	0.51065	1.98472	1.28033
1.98611	0.10758	1.98611	0.51115	1.98611	1.28444
1.9875	0.10856	1.9875	0.51386	1.9875	1.2862
1.98889	0.10957	1.98889	0.51547	1.98889	1.28977
1.99028	0.1095	1.99028	0.51818	1.99028	1.29295
1.99167	0.1094	1.99167	0.51968	1.99167	1.29852
1.99306	0.11111	1.99306	0.52246	1.99306	1.30194
1.99444	0.1107	1.99444	0.52557	1.99444	1.30676
1.99583	0.11111	1.99583	0.52647	1.99583	1.30882
1.99722	0.11126	1.99722	0.52923	1.99722	1.31397
1.99861	0.11223	1.99861	0.53161	1.99861	1.31889
2	0.11362	2	0.53279	2	1.32156
2.00139	0.11352	2.00139	0.53476	2.00139	1.32373
2.00278	0.11408	2.00278	0.53762	2.00278	1.32622
2.00417	0.11362	2.00417	0.53952	2.00417	1.32878
2.00556	0.1149	2.00556	0.54085	2.00556	1.33352
2.00694	0.11546	2.00694	0.54136	2.00694	1.33705
2.00833	0.11467	2.00833	0.54446	2.00833	1.34063
2.00972	0.11619	2.00972	0.54692	2.00972	1.34569
2.01111	0.11637	2.01111	0.55028	2.01111	1.3483
2.0125	0.11667	2.0125	0.55034	2.0125	1.35233
2.01389	0.11716	2.01389	0.55249	2.01389	1.35363
2.01528	0.11769	2.01528	0.5549	2.01528	1.35747
2.01667	0.11857	2.01667	0.55668	2.01667	1.35818
2.01806	0.11941	2.01806	0.55946	2.01806	1.36271
2.01944	0.11853	2.01944	0.56101	2.01944	1.36525
2.02083	0.11916	2.02083	0.56228	2.02083	1.36851
2.02222	0.11946	2.02222	0.56413	2.02222	1.37107
2.02361	0.12078	2.02361	0.56679	2.02361	1.37572
2.025	0.12017	2.025	0.5674	2.025	1.38104
2.02639	0.12194	2.02639	0.57108	2.02639	1.38278
2.02778	0.12264	2.02778	0.57274	2.02778	1.38488
2.02917	0.12237	2.02917	0.57492	2.02917	1.38678
2.03056	0.12326	2.03056	0.57726	2.03056	1.39119
2.03194	0.12419	2.03194	0.57931	2.03194	1.39199
2.03333	0.12518	2.03333	0.58016	2.03333	1.39378
2.03472	0.12475	2.03472	0.58177	2.03472	1.39747
2.03611	0.12476	2.03611	0.58169	2.03611	1.39992
2.0375	0.12559	2.0375	0.58367	2.0375	1.40385
2.03889	0.12558	2.03889	0.58719	2.03889	1.40491
2.04028	0.12703	2.04028	0.58894	2.04028	1.41053
2.04167	0.12754	2.04167	0.59081	2.04167	1.41282
2.04306	0.12656	2.04306	0.59284	2.04306	1.4154
2.04444	0.12847	2.04444	0.59473	2.04444	1.41901
2.04583	0.12808	2.04583	0.59567	2.04583	1.42049
2.04722	0.12863	2.04722	0.59858	2.04722	1.42219
2.04861	0.12967	2.04861	0.59854	2.04861	1.42352
2.05	0.12922	2.05	0.60081	2.05	1.42748
2.05139	0.12944	2.05139	0.60179	2.05139	1.43067
2.05278	0.1305	2.05278	0.60378	2.05278	1.43274
2.05417	0.13178	2.05417	0.60592	2.05417	1.43506
2.05556	0.13217	2.05556	0.60876	2.05556	1.4382
2.05694	0.1329	2.05694	0.60999	2.05694	1.43964
2.05833	0.13251	2.05833	0.61173	2.05833	1.44202
2.05972	0.13412	2.05972	0.61358	2.05972	1.44478
2.06111	0.13213	2.06111	0.61373	2.06111	1.44622
2.0625	0.13309	2.0625	0.61576	2.0625	1.4494
2.06389	0.13391	2.06389	0.61767	2.06389	1.45198
2.06528	0.13464	2.06528	0.61832	2.06528	1.45412
2.06667	0.13583	2.06667	0.61935	2.06667	1.45419
2.06806	0.1354	2.06806	0.62069	2.06806	1.457
2.06944	0.1366	2.06944	0.6233	2.06944	1.46007
2.07083	0.13688	2.07083	0.62408	2.07083	1.46122
2.07222	0.13684	2.07222	0.62638	2.07222	1.46376
2.07361	0.1372	2.07361	0.62867	2.07361	1.46667
2.075	0.13728	2.075	0.63046	2.075	1.46766
2.07639	0.13824	2.07639	0.63143	2.07639	1.47087
2.07778	0.13932	2.07778	0.63181	2.07778	1.47419
2.07917	0.13952	2.07917	0.63407	2.07917	1.47364
2.08056	0.13942	2.08056	0.63449	2.08056	1.4766
2.08194	0.13922	2.08194	0.63681	2.08194	1.47843
2.08333	0.14068	2.08333	0.63663	2.08333	1.47851
2.08472	0.14205	2.08472	0.63896	2.08472	1.48184
2.08611	0.14244	2.08611	0.64129	2.08611	1.48395
2.0875	0.14119	2.0875	0.64289	2.0875	1.48648
2.08889	0.14186	2.08889	0.64478	2.08889	1.48792
2.09028	0.14311	2.09028	0.64635	2.09028	1.4887
2.09167	0.14491	2.09167	0.64842	2.09167	1.49186
2.09306	0.14418	2.09306	0.6468	2.09306	1.49299
2.09444	0.14557	2.09444	0.64844	2.09444	1.49389
2.09583	0.14453	2.09583	0.6502	2.09583	1.49428
2.09722	0.14479	2.09722	0.65019	2.09722	1.49813
2.09861	0.14515	2.09861	0.65256	2.09861	1.49855
2.1	0.14542	2.1	0.65418	2.1	1.50175
2.10139	0.14666	2.10139	0.65649	2.10139	1.50438
2.10278	0.14695	2.10278	0.65722	2.10278	1.50496
2.10417	0.14764	2.10417	0.65854	2.10417	1.50469
2.10556	0.14727	2.10556	0.66058	2.10556	1.50751
2.10694	0.14859	2.10694	0.66022	2.10694	1.50949
2.10833	0.14904	2.10833	0.66135	2.10833	1.51141
2.10972	0.14896	2.10972	0.66237	2.10972	1.51295
2.11111	0.15044	2.11111	0.66434	2.11111	1.51291
2.1125	0.15159	2.1125	0.66605	2.1125	1.51707
2.11389	0.15117	2.11389	0.66628	2.11389	1.5173
2.11528	0.152	2.11528	0.6677	2.11528	1.51843
2.11667	0.15204	2.11667	0.66983	2.11667	1.52089
2.11806	0.15252	2.11806	0.67165	2.11806	1.52259
2.11944	0.15258	2.11944	0.67214	2.11944	1.52352
2.12083	0.15225	2.12083	0.6734	2.12083	1.52432
2.12222	0.15299	2.12222	0.67461	2.12222	1.52761
2.12361	0.15453	2.12361	0.67451	2.12361	1.52549
2.125	0.15406	2.125	0.6761	2.125	1.52763
2.12639	0.15533	2.12639	0.67738	2.12639	1.53069
2.12778	0.15472	2.12778	0.6777	2.12778	1.53055
2.12917	0.15483	2.12917	0.67815	2.12917	1.53355
2.13056	0.15616	2.13056	0.68104	2.13056	1.53531
2.13194	0.1566	2.13194	0.68117	2.13194	1.538
2.13333	0.15678	2.13333	0.68221	2.13333	1.53736
2.13472	0.15711	2.13472	0.68344	2.13472	1.53955
2.13611	0.15772	2.13611	0.68612	2.13611	1.54026
2.1375	0.15886	2.1375	0.68709	2.1375	1.53957
2.13889	0.15952	2.13889	0.68781	2.13889	1.54072
2.14028	0.15903	2.14028	0.68779	2.14028	1.54292
2.14167	0.15898	2.14167	0.6886	2.14167	1.54429
2.14306	0.15993	2.14306	0.68998	2.14306	1.54569
2.14444	0.15985	2.14444	0.69155	2.14444	1.5459
2.14583	0.16133	2.14583	0.69241	2.14583	1.54876
2.14722	0.1617	2.14722	0.69361	2.14722	1.54951
2.14861	0.16114	2.14861	0.69317	2.14861	1.5489
2.15	0.16164	2.15	0.69469	2.15	1.55135
2.15139	0.16242	2.15139	0.69626	2.15139	1.55231
2.15278	0.16344	2.15278	0.69689	2.15278	1.55574
2.15417	0.16209	2.15417	0.6988	2.15417	1.5559
2.15556	0.16321	2.15556	0.69816	2.15556	1.55652
2.15694	0.1634	2.15694	0.6992	2.15694	1.55563
2.15833	0.16419	2.15833	0.70058	2.15833	1.55694
2.15972	0.16451	2.15972	0.70278	2.15972	1.55947
2.16111	0.16446	2.16111	0.70201	2.16111	1.55894
2.1625	0.16527	2.1625	0.70382	2.1625	1.56123
2.16389	0.16703	2.16389	0.70477	2.16389	1.5629
2.16528	0.167	2.16528	0.7047	2.16528	1.56229
2.16667	0.16731	2.16667	0.70393	2.16667	1.56538
2.16806	0.16756	2.16806	0.70494	2.16806	1.56555
2.16944	0.16914	2.16944	0.7056	2.16944	1.56678
2.17083	0.16874	2.17083	0.70759	2.17083	1.56714
2.17222	0.16887	2.17222	0.70867	2.17222	1.56796
2.17361	0.16834	2.17361	0.70914	2.17361	1.56881
2.175	0.16898	2.175	0.71167	2.175	1.56759
2.17639	0.17004	2.17639	0.71124	2.17639	1.56856
2.17778	0.17112	2.17778	0.71231	2.17778	1.56969
2.17917	0.17071	2.17917	0.71415	2.17917	1.5713
2.18056	0.17195	2.18056	0.71455	2.18056	1.57141
2.18194	0.17131	2.18194	0.71477	2.18194	1.57262
2.18333	0.1715	2.18333	0.71586	2.18333	1.57464
2.18472	0.17175	2.18472	0.71618	2.18472	1.57518
2.18611	0.17277	2.18611	0.71623	2.18611	1.57746
2.1875	0.17321	2.1875	0.71652	2.1875	1.57709
2.18889	0.17405	2.18889	0.71741	2.18889	1.57814
2.19028	0.17392	2.19028	0.71914	2.19028	1.57706
2.19167	0.17477	2.19167	0.719	2.19167	1.57841
2.19306	0.1746	2.19306	0.72003	2.19306	1.57985
2.19444	0.17491	2.19444	0.72173	2.19444	1.58015
2.19583	0.17556	2.19583	0.72056	2.19583	1.58101
2.19722	0.17442	2.19722	0.72152	2.19722	1.58129
2.19861	0.17598	2.19861	0.72253	2.19861	1.58119
2.2	0.17509	2.2	0.72234	2.2	1.58085
2.20139	0.17732	2.20139	0.72152	2.20139	1.58171
2.20278	0.17628	2.20278	0.72306	2.20278	1.58285
2.20417	0.17736	2.20417	0.72296	2.20417	1.58363
2.20556	0.17777	2.20556	0.72497	2.20556	1.58656
2.20694	0.17814	2.20694	0.72607	2.20694	1.5854
2.20833	0.17804	2.20833	0.72753	2.20833	1.58568
2.20972	0.18015	2.20972	0.72649	2.20972	1.587
2.21111	0.18031	2.21111	0.72922	2.21111	1.58607
2.2125	0.18011	2.2125	0.72925	2.2125	1.58783
2.21389	0.18073	2.21389	0.72894	2.21389	1.58866
2.21528	0.18028	2.21528	0.73133	2.21528	1.58872
2.21667	0.18215	2.21667	0.73045	2.21667	1.59093
2.21806	0.18226	2.21806	0.73033	2.21806	1.58906
2.21944	0.18129	2.21944	0.73191	2.21944	1.59097
2.22083	0.18199	2.22083	0.73298	2.22083	1.59179
2.22222	0.18186	2.22222	0.7337	2.22222	1.59357
2.22361	0.18275	2.22361	0.73305	2.22361	1.59663
2.225	0.18248	2.225	0.7349	2.225	1.59632
2.22639	0.18396	2.22639	0.73463	2.22639	1.593
2.22778	0.18311	2.22778	0.73407	2.22778	1.59353
2.22917	0.18391	2.22917	0.73521	2.22917	1.59526
2.23056	0.18486	2.23056	0.73531	2.23056	1.59634
2.23194	0.18547	2.23194	0.73536	2.23194	1.60234
2.23333	0.1863	2.23333	0.73547	2.23333	1.59879
2.23472	0.18549	2.23472	0.73632	2.23472	1.59637
2.23611	0.18543	2.23611	0.73671	2.23611	1.59524
2.2375	0.1861	2.2375	0.73887	2.2375	1.59707
2.23889	0.18684	2.23889	0.73943	2.23889	1.59951
2.24028	0.18644	2.24028	0.73971	2.24028	1.5984
2.24167	0.18814	2.24167	0.74	2.24167	1.6011
2.24306	0.18806	2.24306	0.73914	2.24306	1.60056
2.24444	0.18851	2.24444	0.73933	2.24444	1.60139
2.24583	0.18872	2.24583	0.74092	2.24583	1.60161
2.24722	0.18934	2.24722	0.74051	2.24722	1.60359
2.24861	0.18867	2.24861	0.74211	2.24861	1.60213
2.25	0.18898	2.25	0.74234	2.25	1.60388
2.25139	0.18947	2.25139	0.74199	2.25139	1.60287
2.25278	0.19002	2.25278	0.7438	2.25278	1.60236
2.25417	0.19046	2.25417	0.74277	2.25417	1.60257
2.25556	0.19091	2.25556	0.74408	2.25556	1.60387
2.25694	0.19169	2.25694	0.74343	2.25694	1.60462
2.25833	0.1917	2.25833	0.74546	2.25833	1.60479
2.25972	0.19207	2.25972	0.74564	2.25972	1.60438
2.26111	0.19188	2.26111	0.74433	2.26111	1.60502
2.2625	0.19119	2.2625	0.74492	2.2625	1.6042
2.26389	0.19231	2.26389	0.74525	2.26389	1.60474
2.26528	0.19359	2.26528	0.74559	2.26528	1.60619
2.26667	0.19317	2.26667	0.74593	2.26667	1.60715
2.26806	0.19286	2.26806	0.74555	2.26806	1.60611
2.26944	0.19374	2.26944	0.74697	2.26944	1.60676
2.27083	0.193	2.27083	0.74855	2.27083	1.60812
2.27222	0.19394	2.27222	0.74822	2.27222	1.60699
2.27361	0.19445	2.27361	0.74802	2.27361	1.60902
2.275	0.19495	2.275	0.74935	2.275	1.60994
2.27639	0.19512	2.27639	0.7487	2.27639	1.6087
2.27778	0.19455	2.27778	0.74871	2.27778	1.60998
2.27917	0.19457	2.27917	0.75084	2.27917	1.61016
2.28056	0.1954	2.28056	0.75064	2.28056	1.60935
2.28194	0.19645	2.28194	0.7508	2.28194	1.61117
2.28333	0.19666	2.28333	0.75021	2.28333	1.6104
2.28472	0.19614	2.28472	0.75032	2.28472	1.61149
2.28611	0.1972	2.28611	0.74997	2.28611	1.61174
2.2875	0.19671	2.2875	0.75199	2.2875	1.61152
2.28889	0.1972	2.28889	0.75244	2.28889	1.61178
2.29028	0.19858	2.29028	0.75337	2.29028	1.6135
2.29167	0.19801	2.29167	0.75306	2.29167	1.61146
2.29306	0.19894	2.29306	0.75309	2.29306	1.61352
2.29444	0.19856	2.29444	0.7536	2.29444	1.61362
2.29583	0.19797	2.29583	0.75314	2.29583	1.61388
2.29722	0.1991	2.29722	0.75296	2.29722	1.61344
2.29861	0.19983	2.29861	0.75311	2.29861	1.61499
2.3	0.19953	2.3	0.75334	2.3	1.61336
2.30139	0.20063	2.30139	0.75478	2.30139	1.61396
2.30278	0.20018	2.30278	0.75512	2.30278	1.6154
2.30417	0.20165	2.30417	0.75543	2.30417	1.61676
2.30556	0.20133	2.30556	0.75664	2.30556	1.61492
2.30694	0.20044	2.30694	0.75617	2.30694	1.61573
2.30833	0.20128	2.30833	0.75449	2.30833	1.61551
2.30972	0.20206	2.30972	0.75662	2.30972	1.61783
2.31111	0.2025	2.31111	0.75661	2.31111	1.61654
2.3125	0.20289	2.3125	0.75747	2.3125	1.61706
2.31389	0.20246	2.31389	0.7565	2.31389	1.61723
2.31528	0.20375	2.31528	0.75698	2.31528	1.61524
2.31667	0.20325	2.31667	0.75869	2.31667	1.61619
2.31806	0.20387	2.31806	0.7586	2.31806	1.61845
2.31944	0.20381	2.31944	0.75724	2.31944	1.61839
2.32083	0.20389	2.32083	0.75863	2.32083	1.61877
2.32222	0.20421	2.32222	0.7582	2.32222	1.61873
2.32361	0.20459	2.32361	0.7588	2.32361	1.61796
2.325	0.20581	2.325	0.75859	2.325	1.61874
2.32639	0.20551	2.32639	0.75921	2.32639	1.61799
2.32778	0.20526	2.32778	0.75904	2.32778	1.61953
2.32917	0.20503	2.32917	0.7594	2.32917	1.62002
2.33056	0.20508	2.33056	0.76127	2.33056	1.61855
2.33194	0.20587	2.33194	0.75998	2.33194	1.62149
2.33333	0.20652	2.33333	0.76112	2.33333	1.61945
2.33472	0.2072	2.33472	0.76051	2.33472	1.62014
2.33611	0.20581	2.33611	0.76196	2.33611	1.62052
2.3375	0.20462	2.3375	0.76134	2.3375	1.62057
2.33889	0.20683	2.33889	0.75998	2.33889	1.62123
2.34028	0.20635	2.34028	0.76005	2.34028	1.62218
2.34167	0.20639	2.34167	0.76014	2.34167	1.62106
2.34306	0.20755	2.34306	0.76212	2.34306	1.62095
2.34444	0.2085	2.34444	0.76109	2.34444	1.62359
2.34583	0.20688	2.34583	0.76058	2.34583	1.62323
2.34722	0.20702	2.34722	0.761	2.34722	1.62089
2.34861	0.20847	2.34861	0.76203	2.34861	1.62075
2.35	0.20921	2.35	0.76208	2.35	1.62001
2.35139	0.20941	2.35139	0.76199	2.35139	1.62047
2.35278	0.20848	2.35278	0.76331	2.35278	1.62181
2.35417	0.20853	2.35417	0.76431	2.35417	1.62284
2.35556	0.20974	2.35556	0.76467	2.35556	1.62167
2.35694	0.20938	2.35694	0.76385	2.35694	1.62224
2.35833	0.20875	2.35833	0.76448	2.35833	1.62328
2.35972	0.20899	2.35972	0.764	2.35972	1.62386
2.36111	0.21006	2.36111	0.76438	2.36111	1.62342
2.3625	0.21037	2.3625	0.76543	2.3625	1.62334
2.36389	0.20979	2.36389	0.76512	2.36389	1.62322
2.36528	0.21023	2.36528	0.76406	2.36528	1.62499
2.36667	0.21085	2.36667	0.76478	2.36667	1.62339
2.36806	0.21015	2.36806	0.76363	2.36806	1.62362
2.36944	0.21045	2.36944	0.76496	2.36944	1.62314
2.37083	0.2126	2.37083	0.76505	2.37083	1.62448
2.37222	0.21256	2.37222	0.76613	2.37222	1.62683
2.37361	0.21172	2.37361	0.76541	2.37361	1.62349
2.375	0.21175	2.375	0.76551	2.375	1.62345
2.37639	0.2126	2.37639	0.76611	2.37639	1.62661
2.37778	0.21257	2.37778	0.76618	2.37778	1.62558
2.37917	0.21191	2.37917	0.76628	2.37917	1.62718
2.38056	0.21135	2.38056	0.76667	2.38056	1.62562
2.38194	0.21298	2.38194	0.76715	2.38194	1.62646
2.38333	0.21246	2.38333	0.76631	2.38333	1.62762
2.38472	0.21233	2.38472	0.76711	2.38472	1.62726
2.38611	0.2131	2.38611	0.7665	2.38611	1.62576
2.3875	0.2138	2.3875	0.76642	2.3875	1.62642
2.38889	0.21444	2.38889	0.76688	2.38889	1.62679
2.39028	0.21317	2.39028	0.76748	2.39028	1.62683
2.39167	0.21265	2.39167	0.76751	2.39167	1.62637
2.39306	0.21272	2.39306	0.76692	2.39306	1.6268
2.39444	0.21312	2.39444	0.76815	2.39444	1.62669
2.39583	0.21446	2.39583	0.76808	2.39583	1.62858
2.39722	0.21449	2.39722	0.76652	2.39722	1.62842
2.39861	0.21358	2.39861	0.76804	2.39861	1.62929
2.4	0.21419	2.4	0.76764	2.4	1.62786
2.40139	0.2154	2.40139	0.76832	2.40139	1.62815
2.40278	0.21516	2.40278	0.76796	2.40278	1.62847
2.40417	0.21446	2.40417	0.76826	2.40417	1.62879
2.40556	0.215	2.40556	0.76918	2.40556	1.62871
2.40694	0.21507	2.40694	0.77011	2.40694	1.62879
2.40833	0.2146	2.40833	0.76951	2.40833	1.62802
2.40972	0.21571	2.40972	0.76947	2.40972	1.62925
2.41111	0.21593	2.41111	0.76891	2.41111	1.62751
2.4125	0.21475	2.4125	0.77037	2.4125	1.62915
2.41389	0.21558	2.41389	0.76913	2.41389	1.62865
2.41528	0.21594	2.41528	0.76931	2.41528	1.62921
2.41667	0.21657	2.41667	0.76883	2.41667	1.62952
2.41806	0.21592	2.41806	0.76839	2.41806	1.62911
2.41944	0.2162	2.41944	0.76929	2.41944	1.6297
2.42083	0.21597	2.42083	0.76951	2.42083	1.62928
2.42222	0.21815	2.42222	0.76831	2.42222	1.63105
2.42361	0.21715	2.42361	0.76752	2.42361	1.63028
2.425	0.21702	2.425	0.77072	2.425	1.6292
2.42639	0.21714	2.42639	0.76977	2.42639	1.62963
2.42778	0.21743	2.42778	0.77045	2.42778	1.62973
2.42917	0.21732	2.42917	0.77087	2.42917	1.62862
2.43056	0.21788	2.43056	0.7705	2.43056	1.63077
2.43194	0.21793	2.43194	0.76977	2.43194	1.63012
2.43333	0.21756	2.43333	0.77257	2.43333	1.63064
2.43472	0.21768	2.43472	0.7717	2.43472	1.63041
2.43611	0.21768	2.43611	0.76999	2.43611	1.63106
2.4375	0.21818	2.4375	0.77068	2.4375	1.6296
2.43889	0.21757	2.43889	0.77042	2.43889	1.6303
2.44028	0.21839	2.44028	0.77124	2.44028	1.63037
2.44167	0.21873	2.44167	0.77176	2.44167	1.63006
2.44306	0.21865	2.44306	0.77254	2.44306	1.62966
2.44444	0.21798	2.44444	0.77094	2.44444	1.63081
2.44583	0.21791	2.44583	0.77272	2.44583	1.6294
2.44722	0.21856	2.44722	0.77179	2.44722	1.63107
2.44861	0.21979	2.44861	0.77141	2.44861	1.63129
2.45	0.21873	2.45	0.77166	2.45	1.63324
2.45139	0.21868	2.45139	0.77155	2.45139	1.63085
2.45278	0.21931	2.45278	0.77282	2.45278	1.63201
2.45417	0.21828	2.45417	0.77174	2.45417	1.63159
2.45556	0.21926	2.45556	0.77173	2.45556	1.63235
2.45694	0.21996	2.45694	0.77264	2.45694	1.63278
2.45833	0.21985	2.45833	0.77459	2.45833	1.63186
2.45972	0.21934	2.45972	0.77395	2.45972	1.63382
2.46111	0.21836	2.46111	0.77231	2.46111	1.63264
2.4625	0.22	2.4625	0.77376	2.4625	1.6316
2.46389	0.2196	2.46389	0.77226	2.46389	1.63106
2.46528	0.22044	2.46528	0.77443	2.46528	1.63171
2.46667	0.21965	2.46667	0.77317	2.46667	1.63421
2.46806	0.22043	2.46806	0.77371	2.46806	1.63382
2.46944	0.21978	2.46944	0.77266	2.46944	1.63418
2.47083	0.22053	2.47083	0.77209	2.47083	1.63365
2.47222	0.22012	2.47222	0.77213	2.47222	1.63356
2.47361	0.22082	2.47361	0.77294	2.47361	1.63139
2.475	0.22016	2.475	0.77307	2.475	1.63099
2.47639	0.22047	2.47639	0.77225	2.47639	1.63201
2.47778	0.21999	2.47778	0.77239	2.47778	1.63383
2.47917	0.2201	2.47917	0.77601	2.47917	1.63222
2.48056	0.22023	2.48056	0.77407	2.48056	1.6328
2.48194	0.22143	2.48194	0.77444	2.48194	1.63321
2.48333	0.22103	2.48333	0.77377	2.48333	1.63357
2.48472	0.22112	2.48472	0.77309	2.48472	1.63401
2.48611	0.22148	2.48611	0.77347	2.48611	1.63526
2.4875	0.22085	2.4875	0.77381	2.4875	1.63528
2.48889	0.22117	2.48889	0.77342	2.48889	1.63419
2.49028	0.22125	2.49028	0.77413	2.49028	1.63511
2.49167	0.22103	2.49167	0.77513	2.49167	1.63581
2.49306	0.22148	2.49306	0.774	2.49306	1.63576
2.49444	0.22126	2.49444	0.77324	2.49444	1.63743
2.49583	0.22123	2.49583	0.77311	2.49583	1.63782
2.49722	0.22163	2.49722	0.77481	2.49722	1.63468
2.49861	0.22142	2.49861	0.77507	2.49861	1.63416
2.5	0.22127	2.5	0.77292	2.5	1.63346
2.50139	0.22082	2.50139	0.77389	2.50139	1.63398
2.50278	0.22114	2.50278	0.77442	2.50278	1.63495
2.50417	0.22238	2.50417	0.77513	2.50417	1.63435
2.50556	0.22248	2.50556	0.77494	2.50556	1.6349
2.50694	0.22218	2.50694	0.77592	2.50694	1.63558
2.50833	0.22098	2.50833	0.77408	2.50833	1.6359
2.50972	0.22215	2.50972	0.77459	2.50972	1.63686
2.51111	0.22239	2.51111	0.77393	2.51111	1.6353
2.5125	0.2218	2.5125	0.77578	2.5125	1.63489
2.51389	0.22172	2.51389	0.77587	2.51389	1.63556
2.51528	0.22247	2.51528	0.77601	2.51528	1.63576
2.51667	0.2227	2.51667	0.77388	2.51667	1.63612
2.51806	0.22221	2.51806	0.7732	2.51806	1.63536
2.51944	0.22147	2.51944	0.77541	2.51944	1.63648
2.52083	0.22246	2.52083	0.77567	2.52083	1.63569
2.52222	0.22313	2.52222	0.77413	2.52222	1.63726
2.52361	0.22466	2.52361	0.77593	2.52361	1.63513
2.525	0.22299	2.525	0.77513	2.525	1.63684
2.52639	0.22248	2.52639	0.77413	2.52639	1.63709
2.52778	0.2226	2.52778	0.77542	2.52778	1.63807
2.52917	0.22198	2.52917	0.77468	2.52917	1.63588
2.53056	0.22177	2.53056	0.77631	2.53056	1.63842
2.53194	0.22283	2.53194	0.77611	2.53194	1.6377
2.53333	0.22295	2.53333	0.77513	2.53333	1.63548
2.53472	0.22341	2.53472	0.77548	2.53472	1.63719
2.53611	0.22414	2.53611	0.77543	2.53611	1.63633
2.5375	0.22401	2.5375	0.77511	2.5375	1.63534
2.53889	0.22346	2.53889	0.77478	2.53889	1.63634
2.54028	0.223	2.54028	0.7772	2.54028	1.63736
2.54167	0.22212	2.54167	0.77543	2.54167	1.63685
2.54306	0.22332	2.54306	0.77648	2.54306	1.63729
2.54444	0.22387	2.54444	0.7766	2.54444	1.63749
2.54583	0.22285	2.54583	0.77723	2.54583	1.63783
2.54722	0.22319	2.54722	0.77621	2.54722	1.63811
2.54861	0.22276	2.54861	0.77679	2.54861	1.63737
2.55	0.22409	2.55	0.777	2.55	1.63852
2.55139	0.2238	2.55139	0.77751	2.55139	1.63806
2.55278	0.22352	2.55278	0.77586	2.55278	1.63721
2.55417	0.22299	2.55417	0.77601	2.55417	1.63709
2.55556	0.22395	2.55556	0.77779	2.55556	1.63853
2.55694	0.22418	2.55694	0.77721	2.55694	1.639
2.55833	0.2238	2.55833	0.77701	2.55833	1.6388
2.55972	0.22414	2.55972	0.77592	2.55972	1.63633
2.56111	0.22415	2.56111	0.77665	2.56111	1.6378
2.5625	0.22477	2.5625	0.77798	2.5625	1.63837
2.56389	0.22511	2.56389	0.77787	2.56389	1.6391
2.56528	0.22447	2.56528	0.77764	2.56528	1.63846
2.56667	0.22344	2.56667	0.77777	2.56667	1.63836
2.56806	0.22427	2.56806	0.77848	2.56806	1.63921
2.56944	0.22351	2.56944	0.77638	2.56944	1.63976
2.57083	0.22497	2.57083	0.77822	2.57083	1.63765
2.57222	0.22452	2.57222	0.7774	2.57222	1.63885
2.57361	0.22508	2.57361	0.77752	2.57361	1.6381
2.575	0.22542	2.575	0.77727	2.575	1.63877
2.57639	0.22603	2.57639	0.77805	2.57639	1.64088
2.57778	0.22489	2.57778	0.77825	2.57778	1.64009
2.57917	0.22471	2.57917	0.77749	2.57917	1.6391
2.58056	0.22429	2.58056	0.777	2.58056	1.63883
2.58194	0.22505	2.58194	0.77784	2.58194	1.63892
2.58333	0.22385	2.58333	0.77823	2.58333	1.63842
2.58472	0.22403	2.58472	0.77831	2.58472	1.63903
2.58611	0.22479	2.58611	0.77923	2.58611	1.64156
2.5875	0.22543	2.5875	0.77872	2.5875	1.63971
2.58889	0.2249	2.58889	0.77802	2.58889	1.64082
2.59028	0.22561	2.59028	0.78018	2.59028	1.63782
2.59167	0.22483	2.59167	0.77874	2.59167	1.6397
2.59306	0.22543	2.59306	0.77911	2.59306	1.64018
2.59444	0.22506	2.59444	0.77898	2.59444	1.64012
2.59583	0.22589	2.59583	0.77904	2.59583	1.64076
2.59722	0.22469	2.59722	0.77923	2.59722	1.63997
2.59861	0.22539	2.59861	0.77982	2.59861	1.64069
2.6	0.22549	2.6	0.77837	2.6	1.64073
2.60139	0.22547	2.60139	0.7767	2.60139	1.64183
2.60278	0.22513	2.60278	0.77742	2.60278	1.64083
2.60417	0.22667	2.60417	0.7793	2.60417	1.64244
2.60556	0.22541	2.60556	0.77974	2.60556	1.64142
2.60694	0.22478	2.60694	0.78102	2.60694	1.6417
2.60833	0.22441	2.60833	0.7791	2.60833	1.641
2.60972	0.22544	2.60972	0.7793	2.60972	1.64389
2.61111	0.22577	2.61111	0.77939	2.61111	1.6416
2.6125	0.22436	2.6125	0.77955	2.6125	1.64186
2.61389	0.22495	2.61389	0.7777	2.61389	1.64264
2.61528	0.2259	2.61528	0.78044	2.61528	1.64119
2.61667	0.2255	2.61667	0.77886	2.61667	1.64248
2.61806	0.22519	2.61806	0.77983	2.61806	1.64126
2.61944	0.22551	2.61944	0.7792	2.61944	1.63994
2.62083	0.22536	2.62083	0.77819	2.62083	1.64041
2.62222	0.22571	2.62222	0.77948	2.62222	1.64034
2.62361	0.22564	2.62361	0.77904	2.62361	1.64163
2.625	0.22617	2.625	0.78176	2.625	1.64258
2.62639	0.22632	2.62639	0.78144	2.62639	1.64225
2.62778	0.22578	2.62778	0.7799	2.62778	1.64065
2.62917	0.22671	2.62917	0.77895	2.62917	1.64001
2.63056	0.22544	2.63056	0.77961	2.63056	1.64041
2.63194	0.22499	2.63194	0.78007	2.63194	1.6407
2.63333	0.22519	2.63333	0.77993	2.63333	1.64125
2.63472	0.22542	2.63472	0.78005	2.63472	1.64273
2.63611	0.22577	2.63611	0.77976	2.63611	1.6437
2.6375	0.22608	2.6375	0.78001	2.6375	1.64146
2.63889	0.22589	2.63889	0.77899	2.63889	1.64271
2.64028	0.22608	2.64028	0.77913	2.64028	1.64201
2.64167	0.22586	2.64167	0.78135	2.64167	1.64245
2.64306	0.22559	2.64306	0.78125	2.64306	1.64258
2.64444	0.22581	2.64444	0.7823	2.64444	1.64276
2.64583	0.22581	2.64583	0.7817	2.64583	1.64094
2.64722	0.2243	2.64722	0.78123	2.64722	1.64277
2.64861	0.22506	2.64861	0.7793	2.64861	1.64191
2.65	0.22569	2.65	0.78086	2.65	1.64244
2.65139	0.22606	2.65139	0.77959	2.65139	1.64416
2.65278	0.22518	2.65278	0.7796	2.65278	1.64254
2.65417	0.2255	2.65417	0.78023	2.65417	1.64103
2.65556	0.22618	2.65556	0.78006	2.65556	1.64203
2.65694	0.22653	2.65694	0.78028	2.65694	1.64288
2.65833	0.22676	2.65833	0.7817	2.65833	1.643
2.65972	0.22597	2.65972	0.78078	2.65972	1.64531
2.66111	0.22485	2.66111	0.7816	2.66111	1.64304
2.6625	0.22592	2.6625	0.78218	2.6625	1.64374
2.66389	0.22641	2.66389	0.78212	2.66389	1.64454
2.66528	0.22563	2.66528	0.78222	2.66528	1.64403
2.66667	0.22635	2.66667	0.78172	2.66667	1.64508
2.66806	0.22566	2.66806	0.78133	2.66806	1.64362
2.66944	0.22615	2.66944	0.7811	2.66944	1.64382
2.67083	0.22598	2.67083	0.78049	2.67083	1.64255
2.67222	0.22662	2.67222	0.78059	2.67222	1.64246
2.67361	0.22649	2.67361	0.78187	2.67361	1.64252
2.675	0.22623	2.675	0.78061	2.675	1.64241
2.67639	0.22579	2.67639	0.78119	2.67639	1.64271
2.67778	0.22597	2.67778	0.78129	2.67778	1.64476
2.67917	0.22633	2.67917	0.78235	2.67917	1.64553
2.68056	0.22592	2.68056	0.78171	2.68056	1.64419
2.68194	0.22613	2.68194	0.78138	2.68194	1.64482
2.68333	0.22542	2.68333	0.78132	2.68333	1.64404
2.68472	0.22555	2.68472	0.78024	2.68472	1.64556
2.68611	0.22592	2.68611	0.7822	2.68611	1.64557
2.6875	0.22601	2.6875	0.78159	2.6875	1.64321
2.68889	0.22479	2.68889	0.78184	2.68889	1.64341
2.69028	0.22617	2.69028	0.78104	2.69028	1.64545
2.69167	0.22558	2.69167	0.78111	2.69167	1.64423
2.69306	0.22608	2.69306	0.78242	2.69306	1.64607
2.69444	0.22579	2.69444	0.78164	2.69444	1.64563
2.69583	0.22671	2.69583	0.78019	2.69583	1.64499
2.69722	0.22729	2.69722	0.78191	2.69722	1.64507
2.69861	0.22659	2.69861	0.78105	2.69861	1.64498
2.7	0.22574	2.7	0.78206	2.7	1.64498
2.70139	0.22701	2.70139	0.78206	2.70139	1.64433
2.70278	0.22604	2.70278	0.78303	2.70278	1.64579
2.70417	0.22702	2.70417	0.78172	2.70417	1.64554
2.70556	0.22613	2.70556	0.78113	2.70556	1.64323
2.70694	0.22575	2.70694	0.78302	2.70694	1.64337
2.70833	0.22664	2.70833	0.78211	2.70833	1.64379
2.70972	0.22592	2.70972	0.78263	2.70972	1.64584
2.71111	0.22591	2.71111	0.78281	2.71111	1.64648
2.7125	0.22666	2.7125	0.78201	2.7125	1.6468
2.71389	0.22617	2.71389	0.78244	2.71389	1.64609
2.71528	0.2269	2.71528	0.78161	2.71528	1.64541
2.71667	0.22711	2.71667	0.78299	2.71667	1.64509
2.71806	0.22574	2.71806	0.78308	2.71806	1.64512
2.71944	0.22623	2.71944	0.78086	2.71944	1.64601
2.72083	0.22571	2.72083	0.78189	2.72083	1.64694
2.72222	0.22643	2.72222	0.78284	2.72222	1.64545
2.72361	0.22673	2.72361	0.78437	2.72361	1.64541
2.725	0.22604	2.725	0.78321	2.725	1.64612
2.72639	0.22577	2.72639	0.78337	2.72639	1.64758
2.72778	0.22756	2.72778	0.78284	2.72778	1.64717
2.72917	0.22716	2.72917	0.78218	2.72917	1.64617
2.73056	0.22714	2.73056	0.78268	2.73056	1.64525
2.73194	0.22637	2.73194	0.7817	2.73194	1.64487
2.73333	0.22642	2.73333	0.78216	2.73333	1.64593
2.73472	0.22649	2.73472	0.78256	2.73472	1.64697
2.73611	0.22639	2.73611	0.78314	2.73611	1.64516
2.7375	0.2271	2.7375	0.78365	2.7375	1.64611
2.73889	0.227	2.73889	0.78298	2.73889	1.64762
2.74028	0.22609	2.74028	0.78318	2.74028	1.64619
2.74167	0.2269	2.74167	0.78366	2.74167	1.64525
2.74306	0.22505	2.74306	0.78343	2.74306	1.64623
2.74444	0.22643	2.74444	0.78321	2.74444	1.6474
2.74583	0.22651	2.74583	0.78317	2.74583	1.64665
2.74722	0.2263	2.74722	0.78361	2.74722	1.64778
2.74861	0.22691	2.74861	0.78323	2.74861	1.64913
2.75	0.22687	2.75	0.78361	2.75	1.64648
2.75139	0.22778	2.75139	0.78236	2.75139	1.64824
2.75278	0.22702	2.75278	0.78289	2.75278	1.64637
2.75417	0.22741	2.75417	0.78358	2.75417	1.64605
2.75556	0.22685	2.75556	0.78346	2.75556	1.64674
2.75694	0.22804	2.75694	0.78315	2.75694	1.6464
2.75833	0.22712	2.75833	0.78315	2.75833	1.64604
2.75972	0.22714	2.75972	0.78315	2.75972	1.64575
2.76111	0.22621	2.76111	0.78409	2.76111	1.64643
2.7625	0.22704	2.7625	0.78261	2.7625	1.64654
2.76389	0.22734	2.76389	0.78245	2.76389	1.64636
2.76528	0.22698	2.76528	0.78341	2.76528	1.64569
2.76667	0.22609	2.76667	0.78423	2.76667	1.64895
2.76806	0.22683	2.76806	0.78414	2.76806	1.64719
2.76944	0.22824	2.76944	0.78406	2.76944	1.64561
2.77083	0.22693	2.77083	0.78493	2.77083	1.64567
2.77222	0.22721	2.77222	0.78361	2.77222	1.64745
[truncated: 1,017 more rows]

## Sheet: Figure 1c
Figure 1c: Ddx4n1 LLPS Capflex traces in presence of increasing PEG3000 concentration
	Fluorescence Intensity								Fluorescence Intensity
Time (min)	2 % PEG	2 % PEG	3 % PEG	3 % PEG	4 % PEG	4 % PEG		Time (min)	5 % PEG	5 % PEG	6 % PEG	6 % PEG	7 % PEG	7 % PEG
0	0	0	-1e-06	0	1e-06	2e-06		0	0	2e-06	1e-06	2e-06	-2e-06	2e-06
0.00139	-1.3e-05	-0.000649	0.00118	1.6e-05	0.00059	-0.000207		0.00139	0.000186	-0.000965	0.000642	-0.000643	-0.000568	0.000359
0.00278	-0.000278	0.000326	0.0015	0.000207	0.000254	0.000206		0.00278	0.000638	-0.000362	0.000406	-0.000289	-0.000554	0.000131
0.00417	0.000201	-0.000893	0.00132	-0.000356	-0.000354	0.00104		0.00417	0.000257	0.000208	-0.000181	-0.000271	0.000124	0.00088
0.00556	-0.000363	-0.000168	0.00267	-0.000777	-0.00172	0.000441		0.00556	0.000859	-0.000763	0.000214	-7.6e-05	-0.000715	-3.1e-05
0.00694	-6e-05	-0.00049	0.00123	3.5e-05	0.000537	0.000275		0.00694	0.000165	0.000525	0.00036	-0.000385	0.000227	0.000496
0.00833	-0.00047	0.000755	0.00112	-0.000108	0.000459	-0.000792		0.00833	-0.000518	0.000242	0.000967	-0.000426	-0.000323	-0.000175
0.00972	-0.000612	0.000667	0.000687	-0.000498	0.000898	0.000123		0.00972	-0.000579	-0.000621	0.000432	-0.000401	-0.00064	0.000796
0.01111	-0.000515	-0.000892	0.000565	-0.000398	3.7e-05	0.000525		0.01111	4.9e-05	-0.000226	0.000237	-0.000102	-0.000438	-0.000148
0.0125	0.000138	0.000311	0.000568	-0.000247	-0.000274	0.000996		0.0125	-0.000189	-0.000118	0.000231	4.4e-05	-0.00105	9.2e-05
0.01389	-0.000292	-0.000634	0.00114	0.00011	0.000116	0.000931		0.01389	0.000555	-0.000453	0.000279	0.000643	-0.000304	0.0011
0.01528	0.000284	-0.000344	0.00055	-0.000534	-0.000553	0.00148		0.01528	0.000831	-0.000342	0.00109	-0.000246	3.4e-05	-0.000243
0.01667	6.7e-05	-0.000778	0.00171	-2.9e-05	-0.00117	0.00172		0.01667	0.000838	-0.000287	5.4e-05	-0.00079	-2.9e-05	0.00029
0.01806	0.00122	0.000877	5.6e-05	0.000552	-0.000889	0.00127		0.01806	0.000484	-0.000166	0.000227	9.7e-05	0.000103	7.3e-05
0.01944	0.000251	0.00118	0.00026	-0.000412	-0.000664	0.000968		0.01944	0.00206	-0.000286	0.000503	-0.000213	-0.00067	0.000341
0.02083	-0.00024	-7.7e-05	0.00226	-0.000347	0.000239	3.7e-05		0.02083	0.00139	-0.00178	0.000487	6.9e-05	-0.000447	-8e-05
0.02222	-6e-06	-0.000524	0.00161	-0.000156	0.000918	4.6e-05		0.02222	0.000271	-0.000565	-0.000158	0.000277	-0.000397	0.000763
0.02361	-0.000789	-0.000712	0.000587	-0.000987	-0.000909	0.000283		0.02361	-0.00176	-0.000607	-0.00131	-0.00105	-0.000258	0.000692
0.025	-1.1e-05	-0.00129	0.00194	-0.000483	-7.8e-05	0.000585		0.025	0.000206	-0.000476	-0.000659	-0.000767	-2e-05	0.000733
0.02639	0.000365	-0.000629	0.00143	1.1e-05	0.000255	0.000449		0.02639	0.000516	-0.000919	-0.000643	-0.000122	-0.00141	0.000493
0.02778	-3.6e-05	0.000326	0.000691	-0.000159	0.001	-0.000146		0.02778	-0.000351	-0.00133	-0.000693	-0.000339	-0.000726	-0.000586
0.02917	0.000537	0.000407	0.00122	0.000684	2.1e-05	0.000588		0.02917	0.000574	7e-05	-0.000579	-0.000204	-0.00129	0.000302
0.03056	-0.000838	-0.000544	0.00189	0.000615	-0.000535	0.000153		0.03056	0.00066	3.6e-05	0.00038	-0.000483	0.000819	0.000453
0.03194	-0.000607	8e-05	0.000971	-0.0012	-0.000616	0.000438		0.03194	0.00105	-0.000168	-0.000306	0.000753	-0.000625	0.000121
0.03333	-0.000524	0.000344	0.0017	0.000773	0.000403	0.000413		0.03333	0.000759	0.00024	-0.00088	0.000403	-0.00028	-0.000208
0.03472	-0.000476	-0.000279	0.00189	0.000406	5.2e-05	0.000246		0.03472	0.000599	-0.000917	-0.000916	-0.000562	-0.000412	0.000817
0.03611	3.9e-05	-0.000706	0.00166	0.000456	-0.00103	0.000967		0.03611	0.000722	0.00136	0.000795	0.000174	-0.000157	0.0007
0.0375	0.000297	0.000228	0.00182	-0.000257	-2.8e-05	0.00103		0.0375	5.4e-05	-0.000388	8e-05	0.000905	-0.000865	8.2e-05
0.03889	0.00043	0.000483	0.000984	-0.00109	0.000358	0.000314		0.03889	7.2e-05	-0.000882	0.000167	-0.000484	-0.00029	0.00128
0.04028	0.00123	0.000662	0.000918	-0.000194	-0.00025	0.000674		0.04028	0.00137	-0.00106	0.000984	0.000763	-0.000768	-0.000393
0.04167	-0.000298	9.3e-05	0.00164	-0.000806	0.000612	0.000579		0.04167	0.000623	0.000148	-6.3e-05	0.000392	0.000767	0.00118
0.04306	-0.000167	-0.000465	0.00189	-0.000466	0.0007	0.000609		0.04306	-0.000572	-0.00129	0.000171	-0.00116	-0.000376	-0.00023
0.04444	-0.00052	-0.000872	0.000946	-8.4e-05	0.000347	0.000778		0.04444	0.000192	-0.000903	-0.000759	0.000772	-0.0011	0.000522
0.04583	0.00093	-0.000463	0.00072	0.000382	0.000292	0.000578		0.04583	0.000183	-0.00104	-1.9e-05	-0.000227	5e-06	-5e-05
0.04722	0.000322	4e-05	0.000854	1.5e-05	-0.000968	-0.000411		0.04722	0.000498	-0.000751	0.000688	-0.00107	8.2e-05	-0.00162
0.04861	-0.000286	0.000272	0.00142	-0.000105	0.000183	0.000422		0.04861	0.00134	0.000455	0.000363	-0.00072	0.000536	-0.000469
0.05	-0.00105	-0.000192	0.0005	0.000762	-7.5e-05	-5.7e-05		0.05	0.000501	0.000543	0.000735	-4e-06	-0.000355	0.000196
0.05139	0.000423	-0.000873	0.000955	0.000562	0.000212	0.000282		0.05139	-0.000912	0.000528	0.000475	0.000342	-0.000175	-0.000159
0.05278	0.000768	0.00139	0.00134	5.1e-05	-0.000217	0.000552		0.05278	0.000202	0.00018	-0.000116	-8e-05	-5.5e-05	0.000381
0.05417	-0.000162	0.000491	0.00127	-0.000881	-0.000178	0.000906		0.05417	0.000379	-0.00052	0.000505	-0.00052	-0.000559	0.000624
0.05556	0.000139	0.000239	0.00128	-0.000378	-0.00106	0.00113		0.05556	1.3e-05	0.000122	0.000335	-0.00045	-0.000238	0.000902
0.05694	-0.00118	0.000612	0.00116	-0.000398	-0.000944	0.000608		0.05694	0.000704	0.000179	0.000972	-0.00127	-0.00032	-0.000698
0.05833	-0.000471	0.000905	0.00151	-0.000604	-0.000116	0.000599		0.05833	0.000493	-0.00127	0.000656	0.000646	0.000221	0.000933
0.05972	8.6e-05	8e-06	0.00155	-0.00114	-5e-05	0.0013		0.05972	0.000491	-0.000889	0.00093	0.000255	0.000313	0.000255
0.06111	0.000137	0.000395	0.00145	-0.00135	2.3e-05	0.000835		0.06111	0.00107	0.000105	-0.000161	-0.000763	-0.000774	0.00026
0.0625	-5.9e-05	-0.000319	0.00216	0.000655	-0.000349	0.000709		0.0625	0.000768	0.000252	2.9e-05	-0.000783	-0.000421	0.000714
0.06389	-0.000184	-0.00134	0.00084	-0.000627	-0.000728	0.000382		0.06389	0.000745	-0.000435	0.000662	0.000334	-0.000293	-0.000346
0.06528	-0.000929	-0.000548	0.00046	-0.000744	-0.000239	0.00054		0.06528	0.000548	-0.000502	0.000341	0.000784	0.000749	-0.00047
0.06667	-0.00097	8.3e-05	0.00202	-0.000419	-0.000671	0.0014		0.06667	-0.000109	-0.00031	0.00114	-0.0002	3.4e-05	-0.000777
0.06806	-0.00102	0.000732	0.000967	-0.000718	0.000346	0.00102		0.06806	-0.000248	2.7e-05	0.000779	0.00113	-1.2e-05	0.000101
0.06944	0.000323	0.000514	0.00172	-0.000266	-0.00101	0.00143		0.06944	0.000764	-0.00114	0.00024	-0.00128	-0.000635	-0.000199
0.07083	0.000565	-0.000107	0.00128	-0.00098	-0.000788	0.00026		0.07083	0.000515	0.000205	0.00088	-0.000554	-0.000243	-0.000555
0.07222	-0.000377	0.00129	0.00199	-0.000395	-0.000285	0.000413		0.07222	0.00118	-1.7e-05	0.000391	-0.000436	-0.000194	0.000631
0.07361	0.000318	-0.00063	0.000644	-0.000308	0.000159	0.00133		0.07361	0.000665	0.00039	-0.000206	-0.000449	-0.000408	-0.000368
0.075	0.000235	0.00022	0.00043	0.000747	-0.000584	0.00078		0.075	-6.9e-05	-0.000474	0.0005	-0.000844	-0.00013	0.000239
0.07639	0.00114	0.00134	0.00121	-0.000251	-0.000912	0.00041		0.07639	-0.000566	-0.000177	0.000488	0.000339	-0.000775	4.5e-05
0.07778	0.000303	0.000982	0.0016	-0.000305	0.00011	0.000475		0.07778	-0.000598	-0.000352	0.00064	-0.00114	-0.000245	2.4e-05
0.07917	0.000635	-0.000439	0.000734	-0.00014	-0.000114	0.0013		0.07917	0.00029	-0.000801	0.000987	0.000566	-0.000297	0.000855
0.08056	-0.000567	-0.000573	0.00107	-0.000311	-0.000678	-1.2e-05		0.08056	0.000242	0.000252	0.00101	-0.00133	-0.000554	0.000157
0.08194	-0.000394	-0.00136	0.00178	-0.000683	-0.000189	-0.000133		0.08194	0.000242	-0.000881	0.000766	-0.000339	-0.000394	0.000324
0.08333	0.000101	0.000998	0.00116	0.00017	6.8e-05	0.000901		0.08333	-0.000638	-0.000165	7.1e-05	-0.000493	-0.000644	-0.000528
0.08472	0.000232	-0.000246	0.000407	-0.000438	0.000922	0.00157		0.08472	6.8e-05	-7e-05	-0.000452	-0.000441	-0.000564	0.00101
0.08611	-0.000976	-0.000873	0.00133	0.000247	7.8e-05	0.000895		0.08611	0.000582	-0.00133	-0.000327	0.000427	-0.000967	-0.000185
0.0875	-0.000396	-0.00049	0.0021	-7.8e-05	-3.3e-05	0.00123		0.0875	-0.000122	-0.000464	-0.00043	0.000289	-0.000845	-0.000142
0.08889	-0.000384	0.000355	0.00122	-0.000323	-0.000361	0.000418		0.08889	0.00127	0.000348	-0.000683	0.000239	0.000387	-0.000338
0.09028	-0.000451	0.000642	0.00155	-0.000439	-0.00041	0.00157		0.09028	0.000189	-0.00103	6.9e-05	-0.000332	0.000427	-0.000355
0.09167	-0.000331	0.000526	0.00135	0.000201	0.00054	0.000405		0.09167	-0.00109	-0.00153	0.000878	-0.000682	-0.000354	-0.000101
0.09306	-0.000194	7.6e-05	0.000759	-0.00105	0.000748	-1e-05		0.09306	0.00026	8.1e-05	0.000131	-0.00101	-0.00034	0.000683
0.09444	0.000338	0.000304	-1.8e-05	-0.00032	0.000432	0.000508		0.09444	0.000842	4e-06	4.4e-05	-0.000376	-0.000308	5.4e-05
0.09583	0.000439	0.000482	0.00063	9.3e-05	0.00066	0.0015		0.09583	0.000679	0.000759	0.000517	-0.00148	0.000335	-0.000122
0.09722	0.00147	0.000438	0.00179	-2.1e-05	-0.0009	-0.000225		0.09722	0.00041	0.000643	0.000487	-0.000416	0.000259	-0.000171
0.09861	0.000505	0.000755	0.00185	8.8e-05	4.6e-05	0.000799		0.09861	0.000545	-0.000317	-0.000434	-7.3e-05	8.4e-05	0.000981
0.1	-0.000293	0.00101	0.00169	-0.00109	8.9e-05	0.000475		0.1	0.00173	0.000688	0.00148	-8.2e-05	-0.00036	0.00017
0.10139	0.000492	0.00149	0.00203	-0.00043	0.000602	0.000878		0.10139	0.000183	0.000809	0.00071	-0.000604	-0.000103	0.00079
0.10278	-0.000317	0.00044	0.00201	-0.000424	0.000224	0.000266		0.10278	0.000396	0.000146	0.000548	0.000459	-0.000376	-2.1e-05
0.10417	7.6e-05	0.000265	0.00143	-0.00018	-0.000384	0.000342		0.10417	0.000541	-0.000301	0.000275	0.000482	4.3e-05	5.7e-05
0.10556	0.000358	0.000845	0.00141	-0.00126	-0.000428	0.000311		0.10556	-8.1e-05	-3e-06	0.000317	0.000631	0.000762	0.000582
0.10694	0.00041	0.000289	0.00034	-0.00152	0.000108	0.00041		0.10694	-0.00113	0.000277	0.000793	0.000139	3.5e-05	-0.000818
0.10833	0.000189	0.000202	0.00104	9.2e-05	4e-05	0.00029		0.10833	-0.00109	-0.000436	0.000251	-0.000154	-0.00016	0.000211
0.10972	0.00107	0.0006	0.00132	0.000173	-0.000979	-0.000374		0.10972	-0.0012	0.000883	0.000896	-0.000374	9.1e-05	0.000761
0.11111	-0.000566	-6.7e-05	0.000628	-0.00139	-2e-06	-0.00061		0.11111	-0.000687	-8e-06	0.000748	-0.00138	-0.000442	3.3e-05
0.1125	-0.000673	-0.000811	0.000802	-0.000923	-0.000493	0.00029		0.1125	-0.000479	6.9e-05	0.00112	9e-05	-0.0012	0.000394
0.11389	1e-06	-0.000515	0.00121	0.000523	-0.000107	0.000597		0.11389	0.000646	-0.000994	0.00122	0.000247	-0.00106	-0.000397
0.11528	-0.000595	6e-05	0.00122	-0.000108	-0.000236	0.000624		0.11528	-0.000495	-0.00144	0.00156	-0.000992	-0.000339	0.00077
0.11667	-0.000207	-0.00096	0.00278	0.000584	0.000353	-0.000667		0.11667	-5.5e-05	-0.00129	0.000403	-0.00104	-0.00036	7e-05
0.11806	-0.000163	-0.000414	0.00128	-0.00074	-0.000106	0.000108		0.11806	2.9e-05	-0.000244	-0.000142	-0.000645	-0.00122	0.00113
0.11944	0.000504	-0.00192	0.000896	-0.000562	0.000278	0.00141		0.11944	0.000395	-0.000345	0.000657	4.3e-05	-0.00118	0.00149
0.12083	-0.000304	-0.00147	0.00172	-0.000243	-0.000122	0.000994		0.12083	0.000488	-0.000575	3.1e-05	0.000619	-0.000556	-0.000494
0.12222	0.000176	-0.00102	0.00109	-0.000448	-4e-05	0.000494		0.12222	0.000625	-0.00146	0.000279	4.9e-05	-0.000384	0.00107
0.12361	0.000436	0.000326	0.00115	-0.00052	-0.000552	0.000859		0.12361	0.00127	-9.2e-05	0.000377	2e-06	-0.00082	0.000687
0.125	-1.1e-05	0.00211	0.000812	-0.000576	4.3e-05	0.00143		0.125	-0.000208	-0.000841	-0.000194	-0.000384	-0.000858	-0.00137
0.12639	-0.000343	0.00119	0.000624	-8e-05	-0.000436	0.000945		0.12639	-0.000382	-0.00117	0.000503	0.000824	-0.00101	0.000662
0.12778	-0.000172	0.000459	0.00144	-0.000316	-0.000426	0.00039		0.12778	0.00129	0.000246	5.1e-05	-0.000722	-0.00102	0.000712
0.12917	0.000802	-0.000232	0.00215	0.000333	-0.000167	-0.000385		0.12917	0.000594	0.000224	0.000215	-0.000777	0.000325	0.00144
0.13056	0.000423	-0.00055	0.00149	-0.000745	0.000287	0.00149		0.13056	0.000609	-0.000367	0.000366	-7.2e-05	-0.000224	-0.000681
0.13194	-0.000425	0.00142	0.00189	-6e-06	0.000355	0.000802		0.13194	0.00014	-0.000347	0.000347	1e-06	-0.00133	0.00074
0.13333	0.00106	0.000338	0.00135	0.000145	0.00129	0.000241		0.13333	0.000888	0.000195	0.00053	-0.000419	-0.00162	1.4e-05
0.13472	0.000861	-8.8e-05	0.00098	-0.000584	0.00055	-0.000242		0.13472	-4.8e-05	0.000485	0.000695	-0.00123	0.000956	0.000456
0.13611	-0.00108	-0.000402	0.000485	-0.000246	0.000196	-0.000242		0.13611	-0.000271	-0.00057	0.000376	-0.000378	8.1e-05	0.000415
0.1375	3.7e-05	0.000348	0.000565	-0.000297	0.000632	-0.000263		0.1375	-0.00134	-0.00067	0.000999	0.000706	-0.000177	0.00122
0.13889	-0.00016	-5.6e-05	0.000947	-0.000153	0.000646	-0.000776		0.13889	-0.000239	-0.000663	0.000624	0.000427	0.000268	0.000668
0.14028	-8.5e-05	-0.000158	0.00167	-0.00103	-0.000995	0.000194		0.14028	0.00118	-0.00141	7.3e-05	-0.000176	0.000179	-0.000231
0.14167	0.000139	-0.00041	0.00149	-0.000967	-0.00101	0.00108		0.14167	0.000997	-0.000183	0.000272	-0.00046	-0.000793	-0.000323
0.14306	7.9e-05	-0.00101	0.00131	0.000124	0.00046	0.00156		0.14306	0.000321	-0.00082	0.000579	-0.000862	-0.000602	0.00032
0.14444	-0.000296	0.000338	0.00142	-0.000216	0.000433	0.00102		0.14444	0.000137	-0.000205	-2.3e-05	0.000289	-0.00035	-0.000303
0.14583	-0.000482	-6e-06	0.000893	-0.00031	-0.000289	0.000602		0.14583	9.6e-05	0.000183	0.00163	0.000546	-0.000868	-0.000496
0.14722	-0.000454	-0.000562	0.00137	-0.000164	-0.000384	-0.000568		0.14722	9e-05	3.2e-05	0.000258	-4.9e-05	-0.00127	6e-06
0.14861	-0.000245	0.000217	0.0013	0.00116	-0.00046	0.000834		0.14861	-0.000276	-0.000655	0.00184	-5.4e-05	-0.0004	-0.000664
0.15	-0.000192	0.00011	0.00119	-0.000785	0.000144	0.00103		0.15	0.00028	-0.000536	0.000842	0.000826	-0.000608	-0.000139
0.15139	0.000249	0.000971	0.00156	-0.000146	-3.3e-05	-0.000518		0.15139	-0.000761	-2.1e-05	0.000673	-0.00061	-0.00133	0.000174
0.15278	0.00158	0.000917	0.00178	-0.000381	0.000154	-0.000691		0.15278	0.000301	0.000482	-0.000672	0.000555	-0.00201	-0.000495
0.15417	0.00139	0.000329	0.00178	-0.000561	0.000184	0.000885		0.15417	0.00012	-0.000543	0.000209	-8.1e-05	-0.0015	-0.000548
0.15556	2.5e-05	9.8e-05	0.000883	-0.000374	-0.000635	0.000252		0.15556	0.000158	-0.000184	0.000206	-0.00019	-0.000429	-0.00082
0.15694	-6.1e-05	-0.000147	0.00126	-0.000175	-0.000874	0.00142		0.15694	-0.000682	-0.000189	-0.000245	0.000475	-0.000139	-0.000111
0.15833	-0.000363	-0.000276	0.000624	-0.000197	0.000345	0.000371		0.15833	2.5e-05	-0.00025	0.000677	-7.6e-05	-0.000505	0.000188
0.15972	0.000518	0.0014	0.000721	-2e-06	-0.000446	0.000723		0.15972	-1.8e-05	0.000334	-2.7e-05	-0.000565	0.000108	6.7e-05
0.16111	0.00044	-0.000471	9e-05	-0.000577	-0.000875	0.000872		0.16111	0.001	0.000122	0.00117	-0.000122	-0.000482	-0.000399
0.1625	0.000205	-0.000645	0.00202	-0.000187	-0.000257	0.0006		0.1625	0.000469	0.000162	0.000122	-7.6e-05	3.8e-05	7.7e-05
0.16389	0.00101	-0.000702	0.00169	-0.000726	-0.000219	0.000389		0.16389	0.000145	-0.00132	0.000487	0.000562	3.3e-05	0.000453
0.16528	0.000534	-0.00123	0.00135	-0.000199	-0.000329	0.00107		0.16528	3.5e-05	-0.00102	0.0002	-0.000961	-0.000259	0.00031
0.16667	0.000449	0.000536	0.000259	-0.000313	-0.00113	0.000471		0.16667	1.9e-05	-0.000662	0.000818	-0.000956	0.000298	0.000447
0.16806	-0.000149	0.00114	0.000585	0.00013	-0.000407	0.000181		0.16806	-0.000749	-0.000139	0.000544	-0.00121	-0.00082	-0.00158
0.16944	-0.000326	-0.000596	0.00102	0.000311	0.00033	0.00063		0.16944	3.6e-05	-0.000295	-3.8e-05	-0.000226	0.000853	0.000463
0.17083	0.000427	0.000231	0.00129	-0.000217	-0.000104	0.000428		0.17083	0.000343	0.000234	-0.000115	-0.000178	-0.000124	0.00138
0.17222	4.7e-05	0.000622	0.00012	-0.000236	-0.000306	-0.000572		0.17222	0.00134	-0.000124	0.000107	-0.0014	-9.3e-05	-1e-06
0.17361	0.000224	0.000423	0.00138	-1e-06	-0.000591	-0.000792		0.17361	0.00059	0.000192	-7.3e-05	0.00056	-0.00148	0.000278
0.175	-0.000132	5.6e-05	0.00126	-0.000366	-0.000209	-0.000221		0.175	0.000151	-0.000789	0.000232	-0.000306	0.000581	0.000866
0.17639	0.000637	0.000351	0.000857	0.000268	-0.00114	-0.000313		0.17639	0.000304	-0.000193	0.000743	0.0011	-0.00132	0.000559
0.17778	-0.000167	0.00027	0.000138	-0.000385	-0.000267	0.000583		0.17778	0.000185	0.000489	0.000611	-0.000383	0.000228	-0.000517
0.17917	-0.000393	-0.000309	0.00109	-0.000184	-0.000211	0.000249		0.17917	0.000725	-0.000647	-1.5e-05	-0.00102	-0.000234	0.000688
0.18056	0.000325	0.000498	0.000943	-0.000845	0.000178	-6.7e-05		0.18056	-0.00118	-0.000858	0.000182	-0.000372	-0.000439	-0.000213
0.18194	-0.000114	0.000194	0.00064	-0.00049	-0.000734	0.000769		0.18194	-0.000812	-0.000506	8.9e-05	-0.000137	-0.000883	0.000269
0.18333	-8e-05	-0.000932	0.00111	-0.00019	-0.000185	-0.000112		0.18333	2.2e-05	-0.000975	-0.00131	-0.00114	0.000141	0.000301
0.18472	0.000456	0.00093	0.00106	0.000124	-4.3e-05	0.000698		0.18472	0.000577	-0.000525	-6.8e-05	-0.000315	-0.000127	0.000706
0.18611	0.000807	0.000675	0.00199	-0.000142	-0.000557	0.000115		0.18611	-0.000364	0.000362	0.00122	-0.000131	-0.000331	2.3e-05
0.1875	0.000797	0.00033	0.00179	-0.000195	-0.000879	0.000799		0.1875	4.6e-05	-0.000689	0.00103	-0.000316	-0.000406	-0.000524
0.18889	-0.000586	0.000441	0.00157	0.000216	-0.000172	0.000828		0.18889	-0.000227	-0.00104	0.000445	-0.000426	-0.000254	0.000236
0.19028	-0.000113	2.9e-05	0.000563	-0.000615	-3.5e-05	0.000815		0.19028	0.00102	-0.000499	0.000278	-0.000282	-0.00185	0.000284
0.19167	-0.000132	-0.000242	0.000628	-0.000548	0.000305	0.000991		0.19167	-0.000236	0.00065	0.000927	-0.000585	5.2e-05	-0.000535
0.19306	-0.000818	0.000817	0.00155	-0.00078	-0.00088	0.000719		0.19306	0.001	0.000617	-0.000427	-0.000398	-0.00145	-0.000231
0.19444	-3.9e-05	-0.000528	0.00085	-0.000995	-0.000391	0.00113		0.19444	7.4e-05	-0.00096	0.000792	0.00018	-0.000375	-0.000553
0.19583	0.00146	0.00014	0.000722	-5e-05	-0.000821	0.00108		0.19583	0.00116	-0.00065	-0.000403	5.2e-05	-0.000241	-0.000353
0.19722	0.0012	0.000206	0.00105	-0.000533	-3.9e-05	-0.000291		0.19722	0.000396	-5.2e-05	3.4e-05	-2e-06	-0.00121	-0.00091
0.19861	0.000919	-0.000604	0.00116	-0.000675	-0.000541	-0.0003		0.19861	-0.000278	-0.000123	0.00119	-0.00102	-0.00109	0.0008
0.2	0.000605	-0.000128	0.00204	-0.000352	-0.000568	-0.00026		0.2	-0.000307	-0.000217	0.00103	0.000614	-0.000442	0.000549
0.20139	0.000937	-0.000434	0.000658	0.000598	-0.00116	-0.000355		0.20139	0.000161	0.000755	0.000266	0.000518	-0.000162	0.000485
0.20278	0.000911	-0.000887	0.00101	-0.000467	0.000241	-9.5e-05		0.20278	-0.00107	2e-05	0.000944	-0.000966	0.000178	0.000353
0.20417	-0.000117	0.000311	0.00176	-0.00133	0.000635	2.5e-05		0.20417	-0.000954	-0.000647	0.0013	-0.00194	0.000365	-0.000222
0.20556	0.000273	-0.00013	0.00131	-0.000299	0.000103	0.000216		0.20556	9.9e-05	4.2e-05	0.000104	-0.00058	-0.000437	0.000188
0.20694	-0.00097	0.000945	0.00169	-0.00107	-0.000186	-9.9e-05		0.20694	-0.000358	-0.000145	0.00115	-0.000161	-0.00104	-0.000616
0.20833	0.000306	-0.00023	0.00116	-0.000813	-0.000928	-4.4e-05		0.20833	-0.000538	-0.000251	0.000299	-0.00158	-0.00145	-0.00024
0.20972	0.00222	-0.00093	0.00146	-0.000382	-0.000357	0.000805		0.20972	0.000345	0.00022	0.000614	0.000546	-0.00058	0.000469
0.21111	0.00121	0.000303	0.0015	-0.000377	-8.8e-05	0.000978		0.21111	0.000107	-0.000335	0.000501	-0.000453	-0.00062	0.000196
0.2125	0.000919	7.5e-05	0.000775	-0.000134	-0.000625	0.00109		0.2125	0.000913	-0.000804	0.000321	-0.000186	-0.000983	5.5e-05
0.21389	0.000135	0.000817	0.00106	-0.000797	-0.00127	0.00132		0.21389	3.1e-05	-0.000192	-0.000217	3.9e-05	-0.00117	-0.000449
0.21528	-6.8e-05	-3e-06	0.00075	-0.000859	-0.000688	0.000485		0.21528	-0.000219	-0.000648	-0.00132	-0.000856	0.000405	-0.000672
0.21667	-0.00047	7e-05	0.000596	-0.000102	-0.000131	0.000775		0.21667	0.000266	-0.000974	-9e-06	-0.000416	-0.000398	-1.4e-05
0.21806	0.000599	-6.1e-05	0.000333	9.9e-05	8.8e-05	-0.000357		0.21806	0.00162	-0.00126	-8.7e-05	0.000131	0.000475	0.00054
0.21944	-0.000415	-0.000827	0.00189	-0.000572	9e-05	0.000844		0.21944	0.00105	-0.000602	-0.000195	-0.00102	0.000491	-0.000652
0.22083	-0.000673	-5.1e-05	0.00125	0.000489	-0.000223	0.000106		0.22083	0.000437	-0.000427	-0.000287	0.000187	-0.000355	0.000302
0.22222	0.000559	0.00109	0.000803	-0.000178	-0.00124	0.000424		0.22222	-0.000133	-0.000328	-5.8e-05	-0.000699	-0.00123	-0.000435
0.22361	-0.0011	0.000158	0.000866	-0.000671	-0.000165	0.000456		0.22361	-3e-06	-9e-06	-9e-05	-0.000504	0.000415	-0.00019
0.225	-0.000315	0.000316	0.000812	-0.00012	-0.001	-0.000142		0.225	0.00042	-0.000394	-0.000615	-0.00125	-0.000253	-0.000754
0.22639	0.000146	-0.000153	0.00108	-0.000257	-0.000849	-0.000327		0.22639	0.000284	0.000399	-6e-05	-0.000739	-0.00104	-0.000326
0.22778	-0.000105	0.000474	0.00205	-0.00123	-0.000995	0.000605		0.22778	0.000286	0.000468	5.9e-05	-0.000269	-0.00102	0.000399
0.22917	-0.000529	0.000435	0.00161	-0.0019	-0.00126	0.00191		0.22917	-0.000258	7.3e-05	7e-06	-0.000552	-0.002	-0.000348
0.23056	0.000245	-0.00102	0.00101	-0.000686	-0.000326	0.000897		0.23056	0.000552	-0.000854	0.000459	0.000917	-0.000189	0.00124
0.23194	-0.000507	-3e-05	0.000714	-7.1e-05	-0.000758	0.00171		0.23194	0.000898	-0.000627	0.000652	0.000364	0.000848	0.000345
0.23333	-3e-05	0.000495	0.00146	0.000513	-0.000457	-0.000234		0.23333	0.000243	8.2e-05	-0.000561	-0.000724	-0.000753	0.000774
0.23472	-0.000105	-0.000976	0.00082	-0.000581	0.000257	0.00104		0.23472	0.000365	-0.000485	-0.000641	-0.000994	-0.00121	-0.000997
0.23611	0.000174	-0.000428	0.0018	-2.8e-05	0.000264	-6e-06		0.23611	-5.9e-05	-0.00115	0.000578	0.000188	-0.000502	-0.000174
0.2375	0.000771	-0.000378	0.00103	-0.000796	0.000675	0.000298		0.2375	0.000795	-0.000788	0.000307	0.000226	0.000465	-0.00081
0.23889	-9.3e-05	0.000668	0.000466	-0.000887	0.000232	-3.7e-05		0.23889	0.000666	-0.000507	-2.5e-05	-0.000816	0.00022	0.000713
0.24028	0.000662	0.000479	0.000761	0.000221	0.000507	0.000488		0.24028	-0.000182	-0.000461	0.000693	-0.00163	-0.00202	-0.000178
0.24167	0.000512	0.000488	0.00098	-5.8e-05	-0.000325	0.00102		0.24167	-0.000366	-0.000664	0.000679	0.000122	-0.000793	-0.000366
0.24306	-0.000193	-0.00011	0.000644	-0.000823	0.000388	0.00124		0.24306	0.000503	-2.8e-05	-0.000609	0.000973	-0.00104	-0.000138
0.24444	-0.000185	0.000531	0.00144	-0.000926	-0.000162	0.000479		0.24444	-0.000454	0.00043	-0.000305	0.000325	-0.00134	-0.000507
0.24583	0.000184	0.000337	0.00104	-0.0012	-7.8e-05	0.00095		0.24583	0.000143	6.9e-05	-0.000462	-0.000206	-0.0012	0.00054
0.24722	-0.000242	0.000626	0.00204	-0.00126	0.000388	0.000277		0.24722	-0.00046	0.000306	-9.1e-05	5.7e-05	-0.000887	0.00162
0.24861	-0.00075	0.000108	0.00151	-0.000177	-0.000213	0.000285		0.24861	0.000474	0.000179	-0.000162	-9.7e-05	-0.00142	0.000582
0.25	-4.8e-05	0.00142	0.000812	-0.000646	-0.000375	0.000498		0.25	0.000848	-0.000697	0.000671	-0.000617	-0.000609	0.000903
0.25139	-0.000782	0.00017	0.000503	9e-06	-0.000247	0.000793		0.25139	0.000495	0.000677	-0.000139	-0.000295	-0.000374	-0.000169
0.25278	0.000257	-0.000477	0.00131	-9.8e-05	4.8e-05	0.000212		0.25278	-0.00039	-0.000476	0.000832	0.000377	-0.000938	0.000125
0.25417	0.00019	0.0005	0.00129	-0.000426	-0.000237	-0.000248		0.25417	0.000259	-0.000932	-0.000776	-0.000403	-0.000469	0.000226
0.25556	0.000155	0.000609	0.000367	-0.000954	-0.000697	0.000114		0.25556	-0.000493	-0.00092	0.000329	-0.000831	-0.000931	-0.000669
0.25694	-0.000732	0.000487	0.00147	-0.00027	8.2e-05	-0.000175		0.25694	-0.000263	8.6e-05	-0.000672	0.000454	-0.000101	-0.000232
0.25833	-0.000256	-0.000618	0.00079	-0.000848	-0.000421	0.000619		0.25833	9.6e-05	0.000323	-0.000169	0.000135	-0.00111	0.000395
0.25972	0.00045	-0.000146	0.00151	0.000217	-0.0014	0.00047		0.25972	-0.000712	-0.00131	-0.000647	0.000125	-0.000889	0.000655
0.26111	0.000576	0.000389	0.00112	0.000153	-0.00137	-0.000224		0.26111	-0.000124	-0.000285	0.000105	0.000488	2.9e-05	0.000759
0.2625	0.000188	-0.00105	0.00133	-0.000346	-1.6e-05	0.00126		0.2625	0.000246	-0.000648	0.000127	-0.000852	-0.00076	0.000311
0.26389	-0.000606	-0.000981	0.00161	-0.00129	0.000725	0.0011		0.26389	0.000484	-6.5e-05	-0.000271	-0.000945	0.000253	-0.00109
0.26528	-0.000511	0.000198	0.000451	4.6e-05	0.000402	0.000162		0.26528	0.000776	-0.00165	-0.000215	-0.0012	0.000455	0.000147
0.26667	0.000426	-7e-05	0.00102	0.000303	-0.000127	0.000877		0.26667	-0.000297	-0.00064	-0.000305	-0.000565	-0.000104	0.000267
0.26806	0.000689	-0.000135	5e-06	0.000739	0.000926	0.00022		0.26806	0.000494	-0.00075	-0.000351	0.000948	-0.000879	-0.000274
0.26944	-0.000231	0.000104	0.000958	-6.6e-05	0.000283	-0.000321		0.26944	0.000772	-0.000147	-0.00047	-0.000572	-0.00147	-9.5e-05
0.27083	-0.000159	-0.000134	0.00195	-3.6e-05	0.000385	0.000418		0.27083	0.00026	-0.000838	-0.000367	-0.000728	-0.000464	0.000354
0.27222	-6.4e-05	-0.000127	0.000923	-0.000239	0.000437	0.000422		0.27222	0.00033	-0.00077	-0.00101	-0.00098	-0.00074	-0.000783
0.27361	-0.000878	-0.000787	0.000611	-0.000841	-0.000461	-0.000378		0.27361	-0.000852	-0.000783	0.000419	-0.000595	-0.000755	-0.00152
0.275	-0.000533	-9.9e-05	0.000666	-0.000849	-0.000153	0.000545		0.275	-0.00022	-0.000328	-0.000418	-0.00026	-0.000538	-6.2e-05
0.27639	-0.000209	0.000283	0.00104	-0.000687	-0.000397	-0.000275		0.27639	0.000298	0.00065	-0.000265	-0.000702	-0.00138	-0.000114
0.27778	0.000293	-0.000449	0.00101	-0.000709	0.000381	0.000131		0.27778	1.7e-05	-0.000582	0.000218	-0.000425	-0.000943	-0.00028
0.27917	0.000211	-0.00088	0.000917	0.000577	-0.000107	0.00137		0.27917	0.000537	-0.000523	0.000805	-0.00158	-0.00226	0.000172
0.28056	-0.000996	-0.000668	-0.000341	-0.000312	-0.000649	0.00125		0.28056	0.000499	-0.000233	-0.000201	-0.000679	0.000298	6.8e-05
0.28194	0.000257	-3.6e-05	0.00149	-0.000914	-0.00146	0.000257		0.28194	5.2e-05	-0.000697	0.000407	-0.000384	-0.00145	-0.000867
0.28333	0.00027	0.000228	0.00176	-0.00018	-0.00138	-8.2e-05		0.28333	-1e-06	-0.000376	-0.00106	-0.000479	-5.4e-05	0.000282
0.28472	0.000409	0.00061	0.00214	-0.000577	-0.000445	-7.8e-05		0.28472	0.000643	-0.000232	-0.00021	-0.000901	-0.000448	-0.000719
0.28611	0.000618	-0.00038	0.00201	-0.000543	-0.000683	4e-06		0.28611	0.00139	0.000251	6.2e-05	-0.000726	-0.000524	-0.000449
0.2875	0.000706	-0.000936	0.000777	-0.000997	-0.000231	0.000884		0.2875	0.000607	-0.000863	0.000149	-0.000671	0.000444	-0.000474
0.28889	0.000837	-0.000933	0.00216	-0.000413	-0.000375	0.00125		0.28889	6.3e-05	-0.000753	-0.000461	-0.00131	-0.000684	-0.000922
0.29028	0.000249	-0.000598	0.00207	-0.00201	-0.000328	0.00141		0.29028	-0.000464	0.000345	0.000135	-0.00136	-0.000448	-0.00043
0.29167	0.001	0.000143	0.00178	-0.00128	0.000779	0.000322		0.29167	-0.000333	-0.000128	-0.000447	-0.00066	-0.000452	7.4e-05
0.29306	-0.000813	0.000269	0.00109	-0.000754	0.000178	0.00108		0.29306	0.000459	6.9e-05	0.000179	-0.00135	-0.000468	0.000254
0.29444	-0.000988	0.000762	0.00243	-0.000686	0.000404	-0.00034		0.29444	0.000232	0.000856	0.000535	-0.000569	-0.000394	-0.00071
0.29583	-6.5e-05	0.00138	0.00152	0.000424	0.00042	0.000383		0.29583	0.000452	-0.000447	0.000489	-0.00064	-0.00104	0.000148
0.29722	-8e-06	0.000412	0.00129	-0.000741	-0.000423	-2.8e-05		0.29722	-0.00112	-0.000114	-0.000287	-0.000782	-0.000722	5.9e-05
0.29861	-0.000529	0.00133	0.00104	-0.000406	-0.000941	0.000954		0.29861	-0.000352	-0.000726	0.000434	-0.000761	-0.00123	0.000274
0.3	-0.000174	2.4e-05	0.00215	-0.000228	0.000112	-0.000487		0.3	0.000118	-0.000139	-0.000222	-0.00153	-0.00155	-0.00106
0.30139	0.00106	4.4e-05	0.00223	-0.00075	0.000333	0.000257		0.30139	0.00025	-0.000236	-0.00013	-0.000861	-0.000509	-0.000236
0.30278	0.000569	-0.0012	0.0018	-0.000178	-0.000566	0.000882		0.30278	0.000616	-0.000657	0.000694	-0.00061	0.00016	0.000331
0.30417	-0.000579	-0.000441	0.00173	-0.000987	-0.000403	2.9e-05		0.30417	0.000155	-0.000938	0.000555	-0.000471	-0.002	0.000193
0.30556	0.000444	0.000221	0.00117	-0.00092	0.000555	0.000223		0.30556	0.000958	-0.000152	0.000595	-0.00068	-0.00216	0.000207
0.30694	0.000244	0.000366	0.00115	-0.000753	0.00106	1.3e-05		0.30694	-9.5e-05	-0.00121	-0.000494	0.000186	-0.00142	0.000163
0.30833	0.000439	-6.4e-05	0.00174	-0.000463	-0.000776	0.00121		0.30833	0.000627	0.000137	0.00162	-0.000789	-0.00187	-0.000207
0.30972	8.2e-05	-0.000182	0.000806	-0.000617	0.000699	1.4e-05		0.30972	-3.2e-05	0.00033	-0.00056	-0.00121	-0.000823	-0.000357
0.31111	-0.000272	-0.00103	0.00214	-0.00042	0.00139	0.000372		0.31111	0.000118	-0.000177	0.000476	-0.000916	-0.000303	-0.000453
0.3125	-0.000965	-8.7e-05	0.00123	-0.00029	-0.000582	0.000433		0.3125	0.000551	-0.000805	-0.000904	0.00016	-0.000903	0.000127
0.31389	-0.000945	0.000168	0.000235	1e-05	-0.00105	0.000969		0.31389	-6.1e-05	-0.000746	-0.000477	0.000301	9.6e-05	-0.000156
0.31528	-5.1e-05	-0.000441	0.000674	-0.000435	0.000289	5.1e-05		0.31528	-0.000564	-0.000179	-0.000797	-0.00059	-0.00116	0.000461
0.31667	6.4e-05	0.000621	-0.000448	1.2e-05	-0.000282	-0.000107		0.31667	9.3e-05	-0.000344	0.000147	-0.00132	-0.00245	0.000839
0.31806	0.000389	-0.00042	0.00149	0.000144	-0.000235	-0.000673		0.31806	-0.000843	2.9e-05	0.000935	-6.1e-05	-0.00142	0.000631
0.31944	0.000818	-0.000757	0.00129	0.000219	-0.000188	-0.000172		0.31944	0.000162	-0.000713	-6.5e-05	-0.000558	-0.00143	0.000117
0.32083	0.000435	-0.00127	0.00078	0.000662	-7.7e-05	8.1e-05		0.32083	0.000504	-0.000448	-0.000153	-0.00159	-0.00106	-0.000139
0.32222	-4e-05	7.2e-05	0.00131	0.000522	-0.000989	-0.000441		0.32222	0.00112	-0.00112	-0.00114	-0.0013	-0.0016	-0.00117
0.32361	-0.000214	-8e-05	0.000462	-0.000777	0.000111	-0.000579		0.32361	-5.7e-05	-0.00119	-0.000864	-0.00106	-0.00148	-0.000483
0.325	-0.00116	-0.000507	0.00192	-0.000163	-0.000485	0.000624		0.325	0.000426	-0.00111	-0.000813	-0.00112	-0.000575	-1.7e-05
0.32639	-3.5e-05	-0.000116	0.00172	-0.000211	-8.7e-05	0.000145		0.32639	0.000785	0.000447	-0.000384	-0.000779	-0.00124	0.000332
0.32778	-0.000526	0.000392	0.00141	-0.00104	-0.000887	0.000551		0.32778	-0.0001	-0.00036	-0.000462	4.1e-05	-0.000556	-0.000189
0.32917	-0.000286	-9.3e-05	0.000893	0.0003	-0.000893	-0.000766		0.32917	-8.4e-05	5e-05	-5.3e-05	-0.000941	-0.00214	-6.7e-05
0.33056	4.9e-05	0.000205	0.00106	-0.000564	7e-06	-0.00075		0.33056	0.000938	-0.000293	-0.000318	-0.000336	-0.00118	-0.000535
0.33194	-0.000713	0.00013	0.00104	-0.000842	-0.000924	0.000424		0.33194	0.000655	-0.000469	-0.000103	-0.000296	-0.00112	0.000212
0.33333	-0.000629	-0.00159	0.000717	-0.000733	-0.00105	0.00224		0.33333	0.000949	5.7e-05	0.000321	0.000975	-0.000438	-0.000335
0.33472	0.00011	-0.00116	0.0011	-0.000956	-0.000252	0.00141		0.33472	-7e-06	-0.000552	-0.000244	-0.000864	-0.00149	-0.000263
0.33611	-0.00062	-0.00068	0.000502	-0.000926	-0.00123	0.000375		0.33611	-0.000433	-0.000881	-0.000756	-0.000825	-0.0016	-0.000921
0.3375	-0.000846	-0.000112	0.00194	-0.00112	0.000379	-0.000145		0.3375	-0.000453	0.000614	-0.000533	0.00011	-0.00149	-0.00102
0.33889	-0.000445	-0.00011	0.00231	0.00082	0.000144	0.000888		0.33889	-3e-05	-0.000139	-0.000492	-0.000564	-0.00143	-0.000482
0.34028	-2.7e-05	0.00022	0.00145	0.000129	-0.000931	0.000243		0.34028	0.000959	8.2e-05	-0.000621	-0.000169	-0.000697	0.000546
0.34167	0.000799	-0.000281	0.00135	-0.00022	0.000102	0.00074		0.34167	-8e-06	-0.000902	-0.00115	0.00021	-0.000147	-0.00122
0.34306	0.000281	0.000146	0.0015	-0.000174	-0.000167	-0.00027		0.34306	0.00126	-0.000333	0.000304	-0.000394	-0.00107	0.000473
0.34444	-9.4e-05	-0.000333	0.00101	-0.00035	0.000131	0.000914		0.34444	-0.000442	-0.000269	-0.000494	-0.000191	-0.00123	-0.000221
0.34583	0.00011	-0.00139	0.00166	-0.00101	-0.000147	0.000777		0.34583	0.000848	-0.00124	2.2e-05	-0.000848	-1e-05	-0.000314
0.34722	0.000495	0.00107	0.00202	-8.9e-05	-0.000375	-0.000944		0.34722	-2.4e-05	-0.001	0.000307	-0.000576	-0.00171	4e-06
0.34861	-0.00107	0.00102	0.00192	-0.000133	-0.000474	-0.00025		0.34861	-0.000293	-0.00132	0.000571	-9.3e-05	-0.000861	-0.000182
0.35	-0.000158	0.00035	0.00154	0.000307	-0.000159	0.000147		0.35	0.000288	-0.00079	0.000699	0.000501	0.000719	-0.0011
0.35139	-0.000413	-0.00179	0.00088	-0.000988	5.2e-05	-0.000109		0.35139	3.8e-05	-0.00197	0.000769	0.000411	-0.000403	8.1e-05
0.35278	-0.000655	-0.000905	0.0012	-0.00148	0.00079	-0.000203		0.35278	-0.00025	-0.00157	0.00108	-0.000102	-0.000735	-0.000558
0.35417	0.000504	0.000464	0.00144	-0.000163	0.000211	-0.000543		0.35417	-0.000105	-0.000622	0.0003	-0.000834	-0.000803	-0.000179
0.35556	0.000394	-0.000324	-3.5e-05	-0.000172	0.000587	0.000744		0.35556	-7e-05	3.6e-05	0.000717	-0.00071	-0.000173	0.00016
0.35694	0.00074	-0.000444	0.00215	-0.000268	-0.000466	0.00048		0.35694	4.8e-05	-0.000841	0.00119	-0.000381	-0.00155	7e-05
0.35833	0.000303	1e-05	0.000951	-0.00125	-0.00023	0.00061		0.35833	-0.00108	-0.000157	-0.000236	-0.00111	-0.000685	0.000431
0.35972	0.000547	0.000148	0.000694	-0.000706	-0.000289	0.000996		0.35972	0.000955	-1.2e-05	-0.000416	-0.00105	-0.000821	-3e-06
0.36111	0.000884	-0.00046	0.000905	-0.000436	-0.000353	0.000476		0.36111	-0.000464	-0.000178	0.000658	-0.0014	-0.000675	-0.000559
0.3625	0.000186	-0.000374	0.000737	0.000408	-0.00119	0.00145		0.3625	-0.000347	0.000178	0.000147	-0.00194	-0.000476	0.000883
0.36389	-0.000546	-4.6e-05	0.00189	-0.000516	-0.00125	0.00123		0.36389	0.00075	6.4e-05	-0.001	0.000386	-0.000647	-0.0012
0.36528	0.00115	-0.000628	0.00107	-0.000352	-0.000459	-6e-06		0.36528	0.000329	0.000262	-0.00106	-0.000818	-0.00143	-0.00102
0.36667	0.000361	-0.00134	0.00181	-0.000721	-0.000332	0.000145		0.36667	0.000241	0.000257	-0.000379	-0.000439	-0.00179	2.9e-05
0.36806	0.000146	-0.000304	0.00119	-0.00092	-2.6e-05	0.000728		0.36806	-0.000296	-0.000287	0.000241	-0.000337	-0.00101	-0.000207
0.36944	6.4e-05	-0.000472	0.00124	-0.000979	0.000352	-4.5e-05		0.36944	-0.000554	-0.000566	-0.000145	-0.000835	-0.000876	-0.000856
0.37083	-0.000728	0.00039	0.00156	-0.0011	1.2e-05	0.00059		0.37083	-0.000977	-0.000682	-0.000104	-0.000626	-0.000462	-0.000886
0.37222	-0.000644	0.0001	0.0013	-0.000404	-0.00164	0.00134		0.37222	5.5e-05	-0.00116	-0.000136	-0.000803	-0.000506	0.00062
0.37361	-0.000207	-4.5e-05	0.00108	-0.000363	-0.000785	0.00108		0.37361	0.000234	-0.00166	0.00053	-0.000914	-0.00171	-4.1e-05
0.375	-0.00054	-0.00107	0.000852	-0.000489	-0.000602	0.000262		0.375	-0.000612	-4.3e-05	0.000173	-6e-06	-0.000124	3.1e-05
0.37639	-1.1e-05	0.000105	0.00146	8.1e-05	0.000665	0.000321		0.37639	-0.000693	-0.000862	9e-06	-0.000674	-0.000221	0.000132
0.37778	-0.000666	-0.000189	0.00157	-0.000467	0.000162	-0.000777		0.37778	2e-05	-0.000529	-0.00012	0.000203	-0.000737	0.000171
0.37917	-6.1e-05	-0.00045	0.00105	-0.00059	-0.00195	0.000962		0.37917	-0.00018	-0.000778	-0.0003	-0.00157	-0.000813	-0.000655
0.38056	0.000517	9.1e-05	0.000511	-0.00105	-0.000223	0.00045		0.38056	0.000237	-0.000165	0.000548	-0.000668	0.000384	-7.6e-05
0.38194	0.000435	7.1e-05	-0.00019	-0.000651	0.000386	-1e-05		0.38194	0.000891	-0.000538	0.00122	-0.00112	-0.00078	-0.000317
0.38333	-0.000846	0.000663	0.0013	-0.00133	0.000151	-0.000165		0.38333	0.000795	-2.5e-05	0.000431	-0.000807	-0.000738	-0.000471
0.38472	-0.000551	4.7e-05	0.000894	-0.000513	-0.000345	5e-05		0.38472	-0.000756	-0.000381	0.000425	-0.00137	-0.000572	-0.000176
0.38611	0.00052	-0.000321	0.00137	-0.000105	-0.000618	0.0013		0.38611	-0.00103	-0.000514	0.0002	-0.000486	-0.00047	-0.00049
0.3875	0.00078	7.7e-05	0.00157	-0.00101	-0.00053	0.00067		0.3875	0.000203	-0.000164	0.000159	-0.00116	-0.000384	-0.000353
0.38889	0.000293	-0.000328	0.00118	-0.00044	0.000524	0.000153		0.38889	0.000106	-0.00064	0.000127	-0.000222	-0.000332	-0.000767
0.39028	0.000273	-0.000526	0.00176	-9e-05	-0.00018	0.000841		0.39028	-0.00037	-0.000667	-0.00089	-0.000284	-0.000801	-0.000293
0.39167	0.000117	-0.000489	0.00171	-0.000295	0.000256	0.000562		0.39167	-0.00052	-0.00118	-0.00133	-0.000889	-0.000457	0.00029
0.39306	2.3e-05	-0.000232	0.000548	-8.9e-05	-0.000677	2e-06		0.39306	-0.000102	-0.00202	-0.000601	-0.000831	-0.000318	-9.9e-05
0.39444	-0.000208	-0.000259	0.00197	-0.000755	-0.000603	-0.000191		0.39444	0.000278	-0.00138	0.000452	-0.000159	0.000656	-0.000649
0.39583	0.000718	-0.000145	0.000869	-0.00105	-0.000324	-0.000216		0.39583	8.1e-05	-0.00139	0.000115	6.2e-05	-2.7e-05	-0.000115
0.39722	9.2e-05	-0.00111	0.000809	-0.000807	-0.00032	0.00101		0.39722	-0.000938	-0.00019	0.000569	0.000513	-0.00141	0.000449
0.39861	6.6e-05	-0.00015	0.00122	-0.000777	-0.000676	-0.000526		0.39861	-0.000269	-0.000885	0.000326	-0.000375	-0.00161	-0.000388
0.4	-0.000253	-0.000167	0.00186	-0.000556	-0.00115	2e-05		0.4	-1e-05	0.000266	-4e-06	-0.00111	-0.00107	-0.000634
0.40139	0.000417	0.000291	0.00209	7e-06	-0.000212	0.000364		0.40139	0.000459	-0.000683	-0.000403	-0.000411	-0.000814	-0.000352
0.40278	-0.000152	0.000303	0.00106	0.000179	-0.000972	0.000832		0.40278	0.00172	-0.000175	0.000157	-0.000114	-0.00139	-0.000495
0.40417	-0.000322	0.000133	0.000958	-0.000756	0.000129	0.0002		0.40417	0.00045	-0.000828	-8.6e-05	0.000246	-0.00107	-0.000752
0.40556	-0.000266	-0.00134	0.00104	-0.000609	-0.000173	0.00034		0.40556	0.000524	-0.000408	0.000626	-0.00122	-0.00115	-0.000701
0.40694	0.00039	-0.0014	0.00219	0.000464	-0.000235	0.000333		0.40694	0.000445	-0.000633	-0.000396	3.2e-05	-0.00168	-0.000672
0.40833	0.000442	-0.000111	0.00182	-4.6e-05	0.000441	-0.000458		0.40833	-0.000539	-0.000135	-0.00065	-0.000127	-0.00207	-0.000749
0.40972	0.000248	-0.000359	0.00126	-0.00058	0.000106	0.00021		0.40972	-0.000998	-0.00147	-8.1e-05	0.000196	-0.00144	-0.000335
0.41111	-0.000868	1.5e-05	0.00224	-0.000729	0.000122	0.000473		0.41111	-0.000788	-0.0014	-0.00044	-0.00132	-0.00108	0.00039
0.4125	-0.00043	0.00051	0.0016	-0.0017	-0.000411	0.000163		0.4125	0.00061	-0.00204	-0.000224	-0.00113	-0.00116	-0.000158
0.41389	-0.00058	-0.000658	0.00275	-0.000917	-0.00111	0.000189		0.41389	0.000146	-0.000773	-0.000397	-9.1e-05	-0.000728	-5.4e-05
0.41528	-0.000866	-0.000121	0.00152	-0.00103	0.000679	0.000248		0.41528	0.00012	-0.000151	-0.000677	-4.5e-05	-0.000915	-0.000247
0.41667	0.000316	-0.000133	0.00125	-0.000668	8e-05	-1.4e-05		0.41667	-0.000417	-0.00118	-0.00124	-0.000836	-0.00142	0.000483
0.41806	-0.000385	0.000475	0.00154	-0.000873	-0.000386	0.000269		0.41806	-0.000475	-0.000576	-0.00119	-0.000933	-8.3e-05	0.000122
0.41944	0.000606	0.00023	0.0015	-0.000636	-0.000168	0.000699		0.41944	0.000619	0.000426	-0.00127	-0.000901	-0.000759	0.000333
0.42083	0.000591	0.000709	0.00157	-0.00119	0.000181	-4e-06		0.42083	-0.000247	-0.000723	-0.000713	9.1e-05	-0.00253	-0.00104
0.42222	-0.00131	0.000445	0.000902	-0.000233	0.00066	-0.000908		0.42222	-0.000693	-0.000717	-0.000105	-0.00134	-0.00204	-0.00125
0.42361	-0.000116	-0.00108	0.000771	-0.000264	0.000154	0.000523		0.42361	0.000153	-0.00134	0.000472	-0.000747	-0.000992	-0.00115
0.425	-0.000241	6.8e-05	0.000943	-0.000915	-0.0009	0.000259		0.425	-0.000128	-0.000786	-0.000172	-0.000394	-0.000266	-0.000658
0.42639	0.000205	-0.0002	0.00116	-0.00152	-0.00117	0.000603		0.42639	-0.000262	-0.00101	-0.000332	-0.00117	-0.000201	-0.00056
0.42778	0.000171	0.000627	0.000424	-0.000735	-7e-05	0.000278		0.42778	0.000154	-0.00101	0.00048	-0.0009	-0.000782	-0.000172
0.42917	-0.000478	-1.3e-05	0.00086	0.000364	-0.000213	0.000199		0.42917	0.000469	-0.000129	-0.000152	-0.000287	-0.0013	-0.000593
0.43056	-2.4e-05	0.000197	0.00124	-0.000297	-0.000816	3.3e-05		0.43056	-0.000753	-0.000452	-0.00104	-0.00102	-0.00071	-0.00045
0.43194	0.00104	-0.000577	0.00165	-0.000109	-0.000465	-2.7e-05		0.43194	0.000103	-0.000949	-0.00153	-0.000195	-0.00107	-0.000267
0.43333	0.000128	0.000453	0.00172	-0.000864	-0.000426	0.000808		0.43333	-0.000214	-0.00175	-0.000436	-0.000905	-0.00143	-0.00125
0.43472	-6.2e-05	1.1e-05	0.00106	-0.00131	0.000286	-7.6e-05		0.43472	0.000911	-0.00124	-0.000391	-0.000397	-0.00128	-0.00128
0.43611	-0.000472	2.2e-05	0.00115	-0.00117	6.5e-05	0.00138		0.43611	9.1e-05	-0.000474	-0.000603	-0.000916	-0.000144	-0.000695
0.4375	0.000523	-0.000452	0.00184	-0.00157	0.000155	0.00021		0.4375	-0.000352	-0.000499	-0.00032	-0.000632	-0.0012	-0.00052
0.43889	-0.000223	-0.000272	0.000921	-0.000531	-0.000116	0.000625		0.43889	-0.000555	-0.00177	-0.00103	-0.000886	-0.00187	2e-05
0.44028	-0.000813	0.000597	0.000999	-0.000848	0.00104	0.000672		0.44028	-0.000718	-0.00112	-0.000459	-0.00105	-0.00134	-0.00061
0.44167	-0.000506	0.000364	0.0018	-0.000547	-0.000132	0.000561		0.44167	0.000347	-0.00056	-0.000217	-0.000523	-0.000855	-0.00104
0.44306	-0.000644	3.7e-05	0.00112	0.000284	-0.000354	0.000427		0.44306	-0.000771	-0.000847	-7.4e-05	0.000294	-0.000319	-0.000562
0.44444	0.000107	-0.000654	0.00101	-0.000469	0.000119	-0.00141		0.44444	-0.00119	-0.00104	0.000184	-0.00101	-0.00242	1.9e-05
0.44583	0.00121	-0.000584	0.000464	-0.000653	-0.00093	-0.000184		0.44583	0.000263	-0.00108	-0.000769	-0.00101	-0.000554	-0.000263
0.44722	4.3e-05	0.000124	0.0023	0.00087	0.000329	0.00116		0.44722	-0.000183	-0.00101	-0.00101	3.5e-05	-0.000907	-0.00148
0.44861	0.000154	-0.000468	0.00168	0.000173	-0.000646	0.00166		0.44861	-0.000612	-0.00154	0.00023	0.000476	-0.00132	-0.000946
0.45	9.3e-05	-0.000731	0.00115	-0.000299	-0.000727	0.000482		0.45	-0.000214	-0.00128	-0.000269	-0.000196	-0.00122	-0.00051
0.45139	-0.000447	-0.000236	0.00181	-0.000968	0.000505	0.000687		0.45139	-0.000245	-0.000215	-0.000849	-0.00135	-0.000192	-0.000213
0.45278	-0.000106	-0.000544	0.00254	-0.000361	-0.000849	5e-05		0.45278	-0.000352	-0.00131	-2e-06	-0.000277	-0.00145	-0.00077
0.45417	0.000773	-0.000676	0.00133	0.000425	1.1e-05	-7.9e-05		0.45417	0.000456	-0.000214	-4.1e-05	-0.000747	-0.00203	0.000276
0.45556	-0.000798	1e-06	0.000899	-0.000496	-0.000397	0.000516		0.45556	0.0014	-0.000513	0.000444	-0.00024	-0.00135	0.000323
0.45694	0.000447	-0.000215	0.00178	0.000723	-0.000328	0.000783		0.45694	-0.000102	-0.000509	-0.000216	-0.00116	-0.00169	-0.000321
0.45833	0.000481	0.000591	0.00061	-0.000214	0.000637	0.000344		0.45833	-0.00055	-0.000747	-0.00181	-0.000402	-0.0023	-0.00148
0.45972	0.000368	0.000635	0.000877	-0.000598	-6.9e-05	0.000125		0.45972	-0.000274	-0.00101	-0.000849	-0.000999	-0.00171	-0.00117
0.46111	0.000428	-1.1e-05	0.00177	-0.000219	-3.3e-05	0.000539		0.46111	-0.000999	-0.00108	0.00115	-0.00107	-0.00167	-0.000487
0.4625	0.000217	-0.000298	0.00134	-0.000206	-0.000735	0.0014		0.4625	-0.00072	-0.000464	0.00106	-0.000814	-0.00101	-0.000438
0.46389	-0.000785	0.000244	0.00133	0.000717	-0.000511	0.000265		0.46389	-0.000292	-0.000597	-0.000336	-0.000711	-0.00152	-0.000483
0.46528	-0.000165	-5.3e-05	0.00104	-0.000846	-0.000198	0.000895		0.46528	-0.000674	-0.000986	-0.000595	-0.000477	-0.00188	-0.000438
0.46667	0.00011	-0.000575	0.00103	-0.00198	0.000831	0.000642		0.46667	8.4e-05	0.000339	0.000615	-0.000572	-0.00112	0.000423
0.46806	4.1e-05	-0.00111	0.00123	-0.000219	-0.00016	0.000245		0.46806	0.000231	0.000139	-1.4e-05	-0.000116	-0.00129	-0.00112
0.46944	-0.000321	0.000491	0.00147	-0.00137	-0.00014	-6.7e-05		0.46944	0.000293	-0.000689	-0.000783	-0.000639	-0.00137	-0.00116
0.47083	-0.000122	-0.000644	0.000854	-0.000744	0.000363	-0.000402		0.47083	-0.000369	-0.0015	0.00011	-0.000395	-0.00119	-0.000967
0.47222	0.000342	-0.000279	0.000447	-0.000883	0.000511	0.000131		0.47222	-0.000796	-0.000413	-0.000219	-0.000926	-0.000985	-6.4e-05
0.47361	-0.000643	0.00083	0.0015	-0.000551	-0.00102	0.00123		0.47361	-0.00133	-0.000791	-0.000242	-0.00144	-0.00131	0.000429
0.475	0.000163	-0.000292	0.000839	-0.000549	-0.00106	-0.000229		0.475	-0.00041	-0.00127	-0.000757	-0.000445	-0.00192	-0.000474
0.47639	0.000634	-7.9e-05	0.00121	8.6e-05	0.000449	0.00115		0.47639	-0.00143	-0.000566	0.000222	0.000615	-0.000872	-0.00074
0.47778	0.00017	0.00027	0.000584	-0.000262	-5.1e-05	0.00045		0.47778	-0.000239	-0.000882	0.000511	-7.3e-05	-0.000256	-0.00147
0.47917	-9e-05	-0.000453	0.000891	-0.000695	-0.000274	0.00032		0.47917	0.000521	-2.4e-05	0.000314	-0.000614	-0.00159	0.000101
0.48056	-5.8e-05	-0.000296	0.000494	-0.000234	-0.00209	0.000306		0.48056	6.9e-05	-0.000431	0.000306	5.2e-05	-0.00174	-0.000365
0.48194	9e-05	-0.000618	0.00109	-0.000388	-0.000201	0.000894		0.48194	-0.000345	-0.00155	-0.000799	-0.000209	-0.00153	-0.0017
0.48333	0.000252	0.000301	0.00069	-0.000156	-0.000123	0.000979		0.48333	-4e-05	-0.00116	-0.000689	-0.00113	-0.00151	-0.000564
0.48472	-0.000581	0.000689	0.00101	0.000403	0.000173	0.000942		0.48472	-0.000221	-0.000271	-0.000915	-0.00116	-0.00131	-0.000317
0.48611	-0.00102	-0.00043	0.00125	-0.000518	0.000325	0.000203		0.48611	-8.8e-05	-0.00114	-0.0011	-0.00154	-0.0014	-0.00038
0.4875	0.000574	0.000417	0.00137	-0.000995	-0.000315	-0.000553		0.4875	-0.00127	-0.000415	-0.000445	-0.00133	-0.00115	-0.000496
0.48889	7.7e-05	0.000813	0.0022	-0.000682	0.000911	-0.000936		0.48889	0.000688	-0.000302	-0.000209	-0.000565	-0.00155	-0.000534
0.49028	-0.000254	0.000885	0.0012	0.00059	-0.000528	0.000825		0.49028	-0.000501	-0.000832	0.00116	-0.000909	-0.00228	-3e-06
0.49167	-0.000952	0.000222	0.00158	-0.000128	-0.00026	0.000966		0.49167	3.2e-05	-0.000951	-0.000929	-0.0008	-0.00115	-0.000196
0.49306	0.000137	-0.000375	0.000577	-0.000656	0.000219	-0.000662		0.49306	1.2e-05	-0.000635	-0.000535	-0.00113	-0.000745	5e-06
0.49444	-0.000304	0.00124	0.000927	0.000261	-1.6e-05	3.7e-05		0.49444	6e-06	-0.000263	0.00042	-9e-05	-0.00161	0.000928
0.49583	5.8e-05	0.000444	0.000695	-0.000453	0.00101	0.000392		0.49583	-0.000589	-0.000236	-1.1e-05	-0.000845	-0.00129	-0.000778
0.49722	7.1e-05	-2.9e-05	0.00147	-0.000615	-0.000482	0.000315		0.49722	7.2e-05	-0.00151	-8.6e-05	0.000241	-0.000765	-0.00113
0.49861	-0.000736	0.000835	0.000971	-2.8e-05	-0.000531	0.00109		0.49861	-0.000183	-0.00068	0.000524	-6.5e-05	-0.00106	-0.000933
0.5	7.7e-05	-0.000622	0.000865	-0.00077	-0.000264	-0.0014		0.5	-0.000533	-0.000947	2.3e-05	-0.00193	-0.00125	0.000401
0.50139	-0.000319	0.000618	0.000742	0.000248	-0.000193	-0.000451		0.50139	0.000541	-0.000234	0.00125	-0.0021	-0.000644	-0.000815
0.50278	-0.000167	-0.000101	0.00194	-0.000437	0.000117	-0.000441		0.50278	0.00102	0.000552	0.00144	-0.00126	-0.00125	-0.00108
0.50417	-0.000609	-0.000429	0.00073	-0.000452	-0.000815	0.000292		0.50417	-0.000356	-0.000642	0.000399	-0.00268	-0.00144	-0.000139
0.50556	-0.000239	4.3e-05	-6.4e-05	-0.000762	-0.000609	-0.000348		0.50556	-0.000354	-0.0019	-1e-05	-0.00143	-0.00157	-0.00138
0.50694	3e-05	-0.000888	0.000741	-0.000314	-0.000244	-0.000682		0.50694	-6.8e-05	-0.00106	0.000124	-0.000913	-0.00235	-0.00101
0.50833	-0.000528	-0.000273	0.00119	0.000304	-0.000132	0.000395		0.50833	0.000772	-0.00112	-0.00161	0.000201	-0.00137	9e-05
0.50972	-9.7e-05	0.000691	0.00165	-0.000535	0.000178	-0.00043		0.50972	-0.000641	-0.00172	-0.00033	0.000904	-0.000828	-0.000524
0.51111	-0.000497	0.000435	0.000517	-0.000353	-0.000355	-0.000359		0.51111	-0.000321	-0.000979	0.000182	-0.000224	-0.00206	-0.000703
0.5125	2.9e-05	0.000374	0.00104	-0.00071	-0.000303	-9.7e-05		0.5125	-0.000885	-0.00126	-0.000871	-0.00104	-0.000869	-0.00141
0.51389	0.00102	-0.000805	0.0016	-0.000238	-7.4e-05	-9e-06		0.51389	-0.000272	-0.00116	-0.000762	-0.000113	-0.000478	-0.000295
0.51528	0.000372	-0.000437	0.00218	-0.000843	0.000154	-0.000367		0.51528	-0.000492	-0.00112	-0.000838	0.000365	-0.000431	-0.000578
0.51667	-0.000395	-0.000464	0.00119	-0.00018	-0.000375	6.3e-05		0.51667	0.000671	-0.00081	-0.000853	-0.000792	-0.00068	-0.000298
0.51806	4.9e-05	0.000116	0.0015	0.000797	-0.000884	-0.000339		0.51806	0.00011	-0.00112	0.000119	-0.000315	-0.000628	-5.7e-05
0.51944	-0.000155	-0.000149	0.00138	-0.000263	-5e-06	0.000685		0.51944	0.000766	-0.000768	-0.000373	-0.000523	-0.000794	-0.000484
0.52083	-0.000419	-0.00103	0.000359	-0.000357	0.000718	-0.000208		0.52083	-0.000542	-9.8e-05	-0.000245	-0.000888	-5.8e-05	-0.00132
0.52222	-0.000703	-0.00018	0.000972	-0.000711	-0.000732	0.000464		0.52222	-0.000106	-0.000541	-0.000356	-0.00075	-0.00173	-0.000885
0.52361	5.8e-05	-0.00102	0.00129	-0.000911	-8.7e-05	0.000668		0.52361	-0.000199	-0.000333	-0.000114	-0.000319	-0.000312	0.000222
0.525	0.00127	-0.000134	0.00135	-0.00108	0.000785	5.6e-05		0.525	-0.000382	-0.000631	-0.000922	-0.00131	-0.00146	0.000855
0.52639	0.000717	0.000369	0.00118	-0.00074	0.000303	0.000461		0.52639	-1.9e-05	-0.00015	-0.00061	-0.000527	-0.000835	0.000369
0.52778	0.000418	-7.9e-05	0.00161	-0.000509	-0.000207	-0.00037		0.52778	-0.000484	-0.00151	-0.000232	-0.000719	-0.00097	-0.000622
0.52917	-0.000271	-0.000234	0.000869	-0.0003	-0.00156	-2.9e-05		0.52917	0.000488	-0.000423	1e-05	-0.00109	-0.000415	-0.00136
0.53056	0.000609	-0.000536	0.000281	-0.00115	-0.000435	-9.3e-05		0.53056	2.6e-05	0.00043	0.000516	-0.00104	-0.00108	-0.00137
0.53194	0.000357	0.000669	0.000866	-0.000857	0.000171	0.000589		0.53194	-0.000537	0.000846	-0.000425	-0.000812	-0.00173	-0.000782
0.53333	-0.000218	-0.00106	0.00151	-0.00141	-0.000541	0.00122		0.53333	0.000421	-0.000308	-0.00156	-0.000731	-0.00225	-0.00184
0.53472	0.000305	-0.000776	0.00199	-0.000188	-0.000923	0.000272		0.53472	-0.000487	0.000492	0.000666	-0.00133	-0.00111	-0.000867
0.53611	-0.000151	-0.000828	0.0017	0.000489	-0.000471	0.000723		0.53611	6.5e-05	-0.000278	-0.000253	-0.0011	-0.00143	-0.000465
0.5375	-9.2e-05	-0.000242	0.00139	0.000262	-0.000441	0.000597		0.5375	0.00015	-0.00021	-0.00132	-0.00167	-0.00113	-0.00126
0.53889	2e-06	-0.000475	0.000108	0.000102	-0.000385	0.00173		0.53889	0.000224	-0.000856	0.000236	-0.00118	-0.00133	-0.000332
0.54028	0.000778	-0.000857	0.00136	0.000246	0.000105	0.00196		0.54028	-2e-05	-0.00147	-0.00018	-0.000297	-0.00148	-0.000554
0.54167	0.000754	-0.000687	0.000686	0.00014	-0.000845	0.0017		0.54167	0.000205	-0.00194	-0.001	-0.000811	-0.00155	0.000102
0.54306	0.000317	1.2e-05	0.00143	-0.00146	-0.000165	0.000107		0.54306	-0.000595	-0.00079	-0.000603	-0.000648	-0.00079	-0.000276
0.54444	-0.000418	-0.000413	0.00106	-0.000854	-0.000496	0.000478		0.54444	-0.00125	-0.000701	-0.000839	8.7e-05	-0.00143	-0.000632
0.54583	-0.000512	-0.000209	0.000537	0.000278	-0.000108	0.00114		0.54583	-0.000367	-0.000433	-0.00131	2e-05	-0.00125	-0.0001
0.54722	-0.000258	-0.000135	0.000186	-0.000318	-0.000871	-0.000166		0.54722	1.1e-05	-0.000873	-0.000498	-0.000643	-0.00195	-0.000401
0.54861	0.000468	-0.000762	0.00144	-0.00116	-0.00156	0.00106		0.54861	0.000704	-0.000332	-0.000529	-0.00028	-0.00117	2.8e-05
0.55	-0.00101	-0.000491	0.00198	-0.000734	-0.00178	0.00164		0.55	0.000681	-0.00034	0.000429	-0.000943	-0.00082	0.00013
0.55139	-5.1e-05	0.000235	0.000897	-0.000333	-0.00132	0.00112		0.55139	0.000365	-0.00111	0.000267	4.9e-05	-0.00111	-0.000853
0.55278	0.000842	-0.000112	0.00116	-0.000797	-0.000619	-0.000359		0.55278	1e-06	-0.00178	0.000189	0.000178	-0.000957	-7.3e-05
0.55417	2.9e-05	0.000555	0.00101	-0.000383	-0.000752	-0.00045		0.55417	0.000387	-0.00116	6e-05	-0.00145	-0.00112	0.000139
0.55556	0.000164	-0.000125	0.000977	-0.000765	-0.000587	3.6e-05		0.55556	-0.00108	-0.000197	0.000283	-0.00153	-0.0012	-0.000504
0.55694	-0.000674	-0.000296	0.000638	-0.000607	-0.00019	0.000319		0.55694	9e-06	-0.00113	-0.000243	-0.000512	-0.000845	-0.000854
0.55833	-0.00127	-0.00066	0.0012	-0.000608	0.00102	0.00098		0.55833	-2.6e-05	-0.000183	-0.00186	0.000969	-0.00152	-0.000933
0.55972	0.000148	0.000223	0.00189	0.000578	-0.000355	0.000286		0.55972	-0.000944	-0.00128	-0.000657	-0.000196	-0.00172	-0.000743
0.56111	-0.000372	-0.000615	0.0025	-0.000731	-0.00162	0.000768		0.56111	6.4e-05	-0.000526	-0.000846	-0.000418	-0.000549	-0.000924
0.5625	-0.000819	1.5e-05	0.00193	-0.00039	-0.00172	0.000556		0.5625	0.000532	-0.00208	-0.00112	-0.00143	-0.00159	-0.00121
0.56389	-0.000557	-1.2e-05	0.00075	-0.00029	-0.000243	0.000355		0.56389	0.000532	-0.000185	-0.000603	-0.000649	-0.00145	-0.00153
0.56528	-0.000461	-0.000199	0.00148	-0.000923	-0.00103	-0.000233		0.56528	0.000167	-0.00159	-0.00184	-8.1e-05	-0.00203	-0.000226
0.56667	0.000323	-0.000691	0.000967	-0.00109	-0.000205	0.000282		0.56667	-0.000192	-0.000424	-0.000351	-6.6e-05	-0.00203	-0.00115
0.56806	2.8e-05	-0.000428	0.000461	-0.00192	-0.000405	-0.000223		0.56806	-0.000362	-0.000847	-0.000163	-0.000426	-0.000997	-0.001
0.56944	-0.000533	-1.4e-05	0.000603	-0.000786	-9.4e-05	-0.000331		0.56944	-0.000154	-0.00121	-0.000336	-0.000546	-0.000693	0
0.57083	-0.000528	0.000438	0.000775	0.000257	-0.000711	0.000638		0.57083	0.000309	-0.000164	-0.00102	0.000828	-0.00105	-0.000827
0.57222	-0.000173	6.4e-05	0.000886	0.000408	-0.000347	0.000952		0.57222	-0.000241	-0.00112	-7.8e-05	-0.000317	-0.000818	-0.000819
0.57361	-0.000459	0.00021	0.000832	-6.8e-05	-0.00118	-0.000594		0.57361	-0.000333	-0.00112	-0.000275	-0.00058	-0.000919	-0.000803
0.575	-0.000346	-0.000653	0.00167	-2.8e-05	-0.000675	0.000746		0.575	-0.000294	-0.00124	-0.00102	-0.000294	-0.0013	-0.00069
0.57639	-9.5e-05	4.6e-05	0.00106	0.000198	-0.000591	0.000538		0.57639	-0.000286	-0.00149	0.000443	-0.00147	-0.000511	-0.00165
0.57778	-0.00103	-0.000104	0.000615	0.00045	-0.000683	0.000308		0.57778	-0.000536	-0.000963	0.00017	-0.00156	-0.00215	-0.00101
0.57917	6e-05	0.000985	0.00166	-0.000341	-0.00115	0.000224		0.57917	-0.000323	-0.0011	-0.000646	-0.00154	-0.00167	-0.000484
0.58056	-0.000691	0.00126	0.0016	-4.5e-05	-0.000195	-0.000702		0.58056	-0.000402	-6.8e-05	-0.00132	-0.000364	-0.00123	-0.00232
0.58194	-0.000303	0.000214	0.00111	0.000503	-0.000504	-0.000936		0.58194	-0.000169	-0.000373	-0.00115	-0.00045	-0.000892	-0.000644
0.58333	5.6e-05	9.1e-05	0.00136	0.000767	-4.2e-05	-0.000723		0.58333	0.000411	-5e-05	-0.000796	-0.00158	-0.00202	-0.00197
0.58472	-0.000873	0.000309	0.00102	-0.000348	-0.000847	-0.000889		0.58472	-0.000636	-0.000973	-0.000439	-0.00216	-0.00231	-0.000859
0.58611	-0.00031	9.1e-05	0.00144	-0.00111	0.000317	-0.00067		0.58611	-0.000179	-0.000984	0.000883	-0.0011	-0.00123	-0.000848
0.5875	-0.000184	0.000105	0.000404	-0.000767	-0.000318	-5e-05		0.5875	-0.000298	-0.000368	0.000101	-0.00116	-0.00254	-0.000485
0.58889	-0.000573	-3.1e-05	0.000772	-0.000548	0.000744	0.000845		0.58889	-0.000304	-0.000517	-0.000483	-0.00083	-0.00207	0.000356
0.59028	-0.000697	-8.1e-05	0.00147	-0.00108	-0.000783	7.3e-05		0.59028	-0.000793	-0.000637	-5.7e-05	7.6e-05	-0.00157	-0.000408
0.59167	0.00014	-0.000591	0.00129	-0.000664	-0.00125	4e-06		0.59167	-0.000205	-0.000629	0.000183	-0.000353	-0.00147	-0.000997
0.59306	0.000348	0.000229	0.000921	-0.000829	-0.000231	0.000273		0.59306	3.2e-05	-1.3e-05	0.000427	-0.00125	-0.000262	-0.00114
0.59444	4.1e-05	-0.000314	0.000968	0.000102	-0.000974	-0.00051		0.59444	-0.00127	0.000474	-0.000712	-0.000446	-0.00079	-0.00108
0.59583	0.000271	0.000168	0.000834	-0.00143	-0.0012	0.000724		0.59583	-0.000789	-0.000491	-0.00105	-0.000673	-0.000448	-0.00138
0.59722	0.000938	-0.000195	0.00114	-0.000577	-0.000238	0.00102		0.59722	0.000152	-0.000379	-5.4e-05	-0.000713	-0.000825	-0.0008
0.59861	0.000128	-0.000275	0.00205	-0.000333	-0.000734	0.000106		0.59861	1.8e-05	0.000219	-0.000472	-0.00139	-0.00098	-0.00109
0.6	-0.000263	-0.000478	0.00193	-0.000134	-1.3e-05	-0.000404		0.6	0.000651	-0.000809	-0.00035	-0.00048	-0.00136	-7.7e-05
0.60139	-0.0011	7.5e-05	0.00106	-0.000444	-0.000332	0.000152		0.60139	-0.00092	-0.000736	0.000691	0.000105	-0.00162	-0.000772
0.60278	-0.000253	-0.000242	0.00125	-0.0012	-0.000512	0.000635		0.60278	2.9e-05	-0.00079	-0.0011	-0.000249	-0.00146	-0.000272
0.60417	-0.000325	0.000219	0.0016	-0.000828	0.000224	-0.000895		0.60417	-0.000191	-9e-05	0.000363	-0.000554	-0.000933	-0.000479
0.60556	5.5e-05	0.000334	0.00142	-0.000638	-0.000351	-0.000112		0.60556	-0.000231	-0.000141	-0.000145	-0.00142	-0.0026	-0.00124
0.60694	0.000399	-0.000461	0.0012	0.000437	-0.000439	0.000121		0.60694	-0.000388	-0.000469	-0.000589	-0.00034	-0.00176	0.000115
0.60833	7.5e-05	-0.000196	0.00138	-0.000643	0.000131	0.000155		0.60833	-0.000265	-0.000287	0.000788	-0.000801	-0.00101	-0.00156
0.60972	-0.000163	-0.000483	0.000552	-0.000711	0.000124	0.000842		0.60972	0.000543	-0.000693	-0.000151	-0.000678	-0.00193	-0.00081
0.61111	-0.000115	0.000276	0.0024	0.000172	6.8e-05	-0.000303		0.61111	0.000213	-0.000903	-0.00149	-0.00113	-0.00152	-0.00157
0.6125	-0.00023	0.00019	0.000937	0.000458	0.000876	2.6e-05		0.6125	-0.000627	-0.00141	-0.00143	-0.000474	-0.00242	-0.00121
0.61389	0.000165	-0.000779	0.00109	-0.00106	-0.000357	0.000148		0.61389	-0.000136	-0.0017	-0.00133	-0.00036	-0.00136	-0.000453
0.61528	0.000473	-0.000336	0.00174	-0.00039	0.000306	0.00104		0.61528	-0.000651	-0.000645	7.8e-05	-0.000637	-0.00115	-0.00201
0.61667	0.000241	-0.000517	0.000907	-0.00113	-0.000374	0.000631		0.61667	0.000133	-0.000783	-0.000866	-0.000335	-0.00253	-0.00184
0.61806	-0.000575	0.00151	0.0016	-0.000289	-0.000671	-1.2e-05		0.61806	-0.000546	-0.000922	7.1e-05	-0.00108	-0.00168	-0.00107
0.61944	-0.00016	-0.00122	-0.000112	0.000577	-0.000767	0.000224		0.61944	-9.3e-05	-0.000965	0.000383	-6.2e-05	-0.00182	-0.000988
0.62083	-0.00132	-0.00012	-0.000212	0.00023	-0.000723	-0.000586		0.62083	-0.000543	-0.0011	-0.000372	-0.000297	-0.000776	-0.00109
0.62222	-0.000249	-0.000693	0.00056	-0.000486	-0.000796	-0.000872		0.62222	-0.00113	-0.000493	0.000324	-0.0011	-0.000779	-0.00118
0.62361	-6.4e-05	-0.000514	0.00151	-0.000315	0.000298	-3.8e-05		0.62361	-0.000366	-0.000779	-0.000121	-0.00141	-0.00132	-0.00105
0.625	-0.000963	-0.000672	0.00101	-0.000262	-0.000335	0.000225		0.625	-0.000748	-0.00113	-0.00119	-0.000842	-0.00146	-0.00175
0.62639	-0.000182	-0.000673	0.000871	-0.00164	-0.00143	-0.000203		0.62639	0.000418	-0.000773	-0.000983	-0.00208	-0.00086	-0.000283
0.62778	-5.4e-05	0.00089	0.00168	-0.002	-0.000285	-5.1e-05		0.62778	0.000953	-0.000628	-0.000323	-0.0014	-0.000892	-0.00047
0.62917	-0.00136	-2.8e-05	0.000384	-0.000576	1.5e-05	0.000547		0.62917	-0.000794	-0.000156	-0.00106	-0.000544	-6.8e-05	-0.000455
0.63056	-0.000196	-9.6e-05	0.000898	-0.000438	-0.000748	0.00103		0.63056	5.5e-05	-0.000733	-0.000202	-0.00109	-0.000423	-0.000946
0.63194	-0.000821	-0.000173	0.00186	-0.000423	-5.9e-05	-0.000212		0.63194	-0.000174	-0.00013	6.7e-05	-0.00157	-6.8e-05	-0.00176
0.63333	-0.000589	-0.00141	0.000387	-9.4e-05	-2e-06	0.000856		0.63333	-0.000184	-0.00137	-0.000908	-0.000407	-0.00129	-0.000261
0.63472	-0.00116	-0.00055	0.00145	-0.000954	0.000447	0.000229		0.63472	-0.00103	-0.00134	8.3e-05	-0.000485	-0.000912	-0.0003
0.63611	-0.000118	0.000102	0.00179	-0.000774	-0.000804	-0.000421		0.63611	-0.00155	-0.000403	0.000418	-0.000503	-0.00199	0.000209
0.6375	-0.000186	0.000452	0.00115	-0.000893	-0.000833	0.00117		0.6375	-6e-05	-0.00129	-0.00188	-0.00119	-0.000672	-0.00229
0.63889	-3.1e-05	-0.00129	0.000112	-0.000327	-0.000119	0.000282		0.63889	-0.000308	-0.00159	-0.000529	-0.000871	-0.000727	-0.000929
0.64028	0.00011	-0.000793	0.00055	-0.00021	0.000133	-0.000189		0.64028	-0.000257	0.000181	-0.00068	-0.000349	-0.00219	0.000108
0.64167	-0.00065	-0.000383	0.0011	-0.00165	-0.00087	-0.000367		0.64167	-0.000338	-0.000687	0.000645	-0.00102	-0.000341	-0.000209
0.64306	0.000776	-0.000293	0.00142	-0.00187	-0.000877	0.000302		0.64306	0.000108	-0.000843	0.000313	-0.00082	-0.000899	-0.000871
0.64444	-0.000449	-0.000241	0.00101	-0.000867	-0.000199	8.5e-05		0.64444	0.000452	-0.000792	1.1e-05	0.000204	-0.00136	-0.00105
0.64583	-0.00131	-0.000275	0.000332	-0.000383	0.00099	-0.00076		0.64583	-0.000211	-0.000724	0.000222	-0.00145	-0.000766	-0.000177
0.64722	-7.4e-05	-0.000565	0.000835	0.000211	-0.00084	-0.00026		0.64722	0.000558	0.0001	-0.000672	-0.00107	-0.00203	-8e-05
0.64861	-0.000136	0.000197	-0.000306	0.000311	-0.00135	-0.000154		0.64861	-0.000361	-0.000808	-0.000187	-0.00049	-0.00194	-0.000663
0.65	-0.000203	0.000858	0.0007	-0.000235	-0.000585	-0.000373		0.65	-0.000705	-0.000158	-0.000329	-0.000736	-0.000341	-0.00111
0.65139	0.000627	-0.00106	0.000871	-0.000163	0.000602	0.000531		0.65139	-0.00103	3.6e-05	0.00077	-0.00143	-0.00128	-0.00107
0.65278	-0.00015	0.00035	0.00108	-0.000511	-0.00134	-0.00073		0.65278	-0.00123	0.0002	0.000299	-0.00141	-0.00137	0.000218
0.65417	0	-2.7e-05	0.000475	-0.000847	-0.000144	-6.2e-05		0.65417	-0.000615	-0.00156	0.000279	-0.000412	-0.00171	-0.00134
0.65556	-0.000373	-8e-06	0.000701	-0.00165	-0.000197	-8.3e-05		0.65556	-0.00022	-0.00122	-0.000409	-0.00115	-0.00222	-0.00194
0.65694	-0.000338	-0.000587	0.00064	-0.000923	-0.000662	-0.000175		0.65694	-0.00068	-9.7e-05	-0.000886	0.000101	-0.00171	-0.00162
0.65833	-0.000455	0.000288	0.0005	0.000491	-0.000987	0.000274		0.65833	7.5e-05	-0.00128	-0.00173	-0.00129	-0.00154	7.9e-05
0.65972	-0.000877	-0.000518	0.00157	0.000283	-0.000725	-0.00016		0.65972	-0.00157	-0.000433	-0.000945	-0.00117	-0.000839	0.000423
0.66111	-0.000152	-0.000911	0.000732	0.000177	-0.00082	0.00123		0.66111	-7.7e-05	-0.000651	0.000273	0.000144	-0.002	0.000702
0.6625	-1e-06	-0.00034	0.000259	-0.00111	-0.000286	0.000818		0.6625	-0.00165	-0.000348	-0.000447	0.000468	-0.00257	2.2e-05
0.66389	-0.000948	0.000248	0.00125	-0.000899	-0.000238	-0.00041		0.66389	-0.000547	0.000402	-0.000214	-0.00138	-0.00211	-0.000723
0.66528	-0.000313	-0.000445	0.00131	-0.00116	-0.00017	-0.000519		0.66528	-0.00108	-0.000286	-0.000438	-0.0012	-0.00255	-0.00106
0.66667	-8.9e-05	0.000318	0.000781	0.000349	0.00054	0.000889		0.66667	-0.00113	-0.000853	-0.000736	-0.000234	-0.00141	-0.00163
0.66806	-0.000725	0.000278	0.000766	-0.00113	9.7e-05	0.000583		0.66806	-0.00014	-1e-05	8.3e-05	-9.1e-05	-0.00119	-0.000257
0.66944	-0.000536	0.000253	0.00092	0.00027	0.000183	0.000302		0.66944	0.000147	7.1e-05	-0.000131	-0.00168	-0.00211	7e-06
0.67083	-0.000418	-0.000617	0.00187	-0.00056	-0.00029	0.000458		0.67083	5.8e-05	-0.000487	-0.000957	-0.000806	-0.00161	5.9e-05
0.67222	-0.000318	-0.000218	0.000429	-0.000501	-0.000855	0.000431		0.67222	-0.000287	-0.000141	-0.000214	0.000829	-0.00126	-5e-05
0.67361	0.000568	-0.000281	0.00113	-0.00087	-0.000918	-0.000111		0.67361	0.000322	-0.000272	-6.3e-05	0.000256	-0.00141	-0.00108
0.675	0.000138	-0.000739	0.000319	-0.000982	-0.000433	-0.000157		0.675	-0.000946	-0.000444	-0.00037	-0.00156	-0.00185	-0.00144
0.67639	-0.000369	-0.000273	0.000503	-0.000725	0.000213	-0.000286		0.67639	-0.00078	-0.00205	-0.000961	-0.00189	-0.00146	-0.00183
0.67778	-0.000546	-0.00137	0.00101	-0.00104	0.000133	0.000836		0.67778	-0.00157	-0.00194	-0.000245	-0.000928	-0.00135	-0.00148
0.67917	-1e-05	-0.000251	0.00173	-0.000277	-0.0005	0.000427		0.67917	-0.00117	0.000613	-0.000533	-0.000586	-0.00159	-0.000884
0.68056	-0.000655	0.000108	0.000434	-0.000228	-0.000619	0.000448		0.68056	-0.000791	1.7e-05	-0.0015	-0.00115	-0.00203	-0.000534
0.68194	-0.00101	0.000575	0.000822	-0.000432	0.000235	-0.000716		0.68194	0.000642	-0.000894	-0.000235	0.000426	-0.00125	0.000265
0.68333	-0.000462	0.000399	0.00142	-0.00143	-0.000693	-0.000241		0.68333	0.000184	-0.00116	-0.000531	-0.000898	-0.00253	-0.00119
0.68472	-0.00116	-0.000882	0.00189	-0.000201	-0.000379	-0.000242		0.68472	0.000525	-0.00136	-0.00132	-0.000609	-0.00187	-0.000463
0.68611	-0.00118	0.000525	0.00124	-0.000263	-3.8e-05	-0.00021		0.68611	-0.000114	-2.8e-05	-0.000932	-0.00108	-0.00168	0.000139
0.6875	-4.8e-05	0.000128	0.001	-1.5e-05	-7.7e-05	3.2e-05		0.6875	0.000658	0.00057	-0.00124	-0.00126	-0.00178	-0.00031
0.68889	-0.000181	-0.000153	0.000908	-0.000238	-0.000135	-0.000551		0.68889	-0.000475	-0.000977	-0.000604	-0.000413	-0.00154	-0.000718
0.69028	6.1e-05	0.000511	0.00132	-0.000629	0.000448	-0.000127		0.69028	-0.000882	-0.00118	-0.000617	-0.0016	-0.00153	-0.000207
0.69167	-0.00028	-0.000692	0.00155	-0.000241	-0.00044	-0.00052		0.69167	-0.000511	-0.000609	-4.1e-05	-0.000753	-0.00117	-0.00036
0.69306	-0.000236	-0.000455	0.000886	-0.000378	-0.000694	6.4e-05		0.69306	0.000275	-0.000218	-0.000243	-0.00051	-0.00132	-0.000114
0.69444	-0.000508	-0.000208	0.00117	-0.00134	-0.00108	0.000352		0.69444	-0.000743	-0.00152	-0.000299	-0.000988	-0.00214	-2.6e-05
0.69583	0.000696	-4.8e-05	0.00132	-0.00116	-0.00133	0.000523		0.69583	-0.0013	-0.0013	-0.00124	-0.000219	-0.00216	-0.000507
0.69722	-0.000516	-0.000332	0.00114	0.000365	-0.000354	0.000777		0.69722	-0.000831	-0.00166	-0.000449	-0.00118	-0.00227	-0.000732
0.69861	-0.000542	-0.000131	0.00177	0.000225	-0.00015	0.000234		0.69861	-0.000676	-0.00055	0.00021	-0.000856	-0.00214	-0.00101
0.7	-9.6e-05	-0.00117	0.0014	0.000279	0.000315	0.000181		0.7	-0.000993	-0.000285	-0.000554	-0.000633	-0.00242	-0.000847
0.70139	-0.00051	-0.00153	0.00167	-0.000484	-0.00106	-0.000443		0.70139	-0.00132	-0.00112	-0.000281	-0.000341	-0.00234	-0.000931
0.70278	0.000488	-0.00122	0.00104	-0.001	-0.000256	0.000871		0.70278	-0.000895	-0.00157	0.00014	-0.00131	-0.00189	-0.000572
0.70417	-0.00019	-9e-05	0.000819	-0.000314	-0.000823	0.00027		0.70417	-0.000728	-0.00184	-2.9e-05	-0.000511	-0.00209	-0.00115
0.70556	-0.000381	-0.000359	0.00192	-0.000214	-0.00108	-0.000412		0.70556	-0.0004	-0.00169	-0.00101	-0.000235	-0.00155	-0.00135
0.70694	6.8e-05	-0.000366	0.00186	-0.00187	-0.000326	0.000751		0.70694	0.000241	-0.000823	-0.000373	-0.00137	-0.0011	2e-06
0.70833	-0.00112	-0.000557	0.00157	-0.000643	-0.000263	0.000721		0.70833	-0.000287	-0.000867	-0.000763	-0.00167	-0.00166	-0.000307
0.70972	0.000634	-8.8e-05	0.000457	0.000239	-3.1e-05	0.000509		0.70972	-0.000252	-0.000865	-0.000421	-0.000594	-0.00249	-0.00131
0.71111	0.000493	0.000652	0.00159	0.000211	0.00192	-0.000138		0.71111	0.000187	-0.00128	-0.000251	-0.00154	-0.00197	-0.0018
0.7125	-0.00011	0.000517	0.000676	-0.00135	-9.1e-05	0.000156		0.7125	-0.000736	-0.000224	0.000322	-0.00161	-0.00106	-0.000581
0.71389	-0.000105	0.000514	0.000985	-0.00112	-0.000949	-0.000295		0.71389	-0.000728	-0.000634	-0.000715	-0.000576	-0.000881	-0.000785
0.71528	0.000612	0.000584	0.00148	0.000301	-0.00044	0.00027		0.71528	-0.000457	-0.00181	-0.00121	-0.00136	-0.00162	-0.00192
0.71667	0.000295	-0.000191	0.0014	-9e-06	-0.00011	-0.000261		0.71667	-0.00105	-0.00228	-0.00117	-0.0016	-0.00136	-0.00177
0.71806	0.00101	-2.5e-05	0.00192	-0.00125	-0.000848	-0.000653		0.71806	-0.00112	-0.000663	-0.00109	-0.00107	-0.00176	-0.000746
0.71944	0.000422	0.000266	0.000246	-0.000937	-0.000679	0.00029		0.71944	0.000554	-0.000905	-0.000407	-0.000301	-0.00179	-0.00106
0.72083	0.000393	-0.000199	0.000804	-0.000838	0.000238	0.000583		0.72083	0.000628	-0.00167	-0.00168	-0.00093	-0.000785	-0.00119
0.72222	-0.000265	0.000697	0.00144	-0.00178	-0.000514	0.000256		0.72222	5.8e-05	-0.000633	-0.000673	-0.00152	-0.00191	-0.000746
0.72361	8.2e-05	-0.000351	0.000734	-0.00097	-0.000904	0.00063		0.72361	-0.00134	-0.00156	-0.000513	-0.00132	-0.00214	-0.000535
0.725	0.000393	0.000258	0.00087	-0.000939	-0.000332	-0.000422		0.725	-0.000403	-0.000607	-0.000575	-0.000543	-0.0012	-0.0015
0.72639	3.5e-05	0.000115	0.00173	-0.000965	-0.000715	0.000651		0.72639	-0.000233	0.000571	-0.00029	-0.00111	-0.000813	0.000103
0.72778	-0.000329	0.000769	0.00175	-0.001	-0.000345	0.000116		0.72778	-0.000784	0	-0.000811	-0.00147	-0.00163	-0.00104
0.72917	-3.6e-05	-6.4e-05	0.00123	-0.000999	0.000869	0.000388		0.72917	0.000267	-6.5e-05	-4e-06	1.1e-05	-0.00139	-0.000412
0.73056	-0.000561	8.4e-05	-0.000265	-0.00096	0.000215	0.000425		0.73056	-0.000448	-0.000986	-0.000523	-0.000878	-0.000633	-0.00102
0.73194	-0.000212	-0.000886	0.000784	-0.000696	-0.00036	0.000616		0.73194	0.000711	-0.000807	0.000141	-0.000806	-0.00195	-0.00144
0.73333	4e-06	0.000468	0.000913	-0.000781	0	0.000687		0.73333	-0.000298	-0.000108	-0.000468	-0.00124	-0.00218	-0.002
0.73472	-0.000483	0.00069	0.00156	1e-05	-0.000656	0.00064		0.73472	3.3e-05	-0.000422	-0.000544	-0.00139	-0.00128	-0.00165
0.73611	-0.00011	0.000192	0.00091	-0.000873	-0.000963	0.000419		0.73611	-0.000117	-0.000873	-0.00105	-0.000184	-0.00117	-0.00125
0.7375	-0.000453	-0.000565	0.00102	0.000351	-0.00139	-4.6e-05		0.7375	-0.000316	-4.8e-05	-0.000682	0.000152	-0.00193	-0.00091
0.73889	0.000221	0.000203	0.000789	-0.00199	-0.000511	0.000925		0.73889	-0.000318	-0.000741	-0.000584	-0.000444	-0.00194	-0.00178
0.74028	-0.000241	-0.000798	0.000423	-0.00128	0.000244	0.000334		0.74028	-0.000337	-0.00106	-0.0011	-0.000655	-0.00237	-0.00202
0.74167	4.9e-05	-0.000641	0.00108	-0.000481	0.000199	0.000907		0.74167	-0.000276	-0.000621	-0.000701	-0.000901	-0.00196	-0.00148
0.74306	6.3e-05	-0.000641	0.00148	-0.00135	-7.4e-05	0.000137		0.74306	0.000103	0.00031	-0.0016	-0.00138	-0.000674	-0.000649
0.74444	0.000213	-0.00053	0.000596	0.000143	-0.0002	-2.3e-05		0.74444	0.000267	-0.00092	-0.000902	-0.00116	-0.00188	-0.00158
0.74583	0.000704	-0.000302	0.00126	-0.000698	-0.000731	0.000543		0.74583	-0.000161	-0.000413	0.000126	-0.000821	-0.00202	-0.00171
0.74722	0.000346	0.000665	0.000609	-0.00139	-0.000624	3.6e-05		0.74722	-0.00083	-0.000112	-4.2e-05	0.000243	-0.000884	-0.000909
0.74861	0.000349	0.00122	0.0011	-0.000276	-0.00065	3.6e-05		0.74861	-0.000272	-0.00129	0.000195	-0.000808	-0.00079	-0.000704
0.75	-0.000376	-0.000409	0.00181	-0.000814	-0.00089	0.000255		0.75	-0.000881	-0.000912	7.7e-05	-0.00142	-0.000468	-0.000776
0.75139	2e-05	-0.000669	0.00135	0.000598	-0.000948	0.000553		0.75139	-0.000465	-0.000583	-0.000564	-0.000707	-0.00196	-0.00111
0.75278	-0.000147	-0.000888	0.00101	0.000108	-0.00127	-0.000225		0.75278	-0.000426	-0.000613	-0.000248	-0.00101	-0.00157	-0.00134
0.75417	-0.000189	-0.000661	0.000626	-0.000499	-0.00145	0.000194		0.75417	-0.000315	-0.00123	-0.00111	-0.000606	-0.00214	-0.00109
0.75556	-0.000845	-0.000618	0.00145	-0.000392	0.00021	-0.000159		0.75556	0.000576	-0.000451	-0.000299	-0.00107	-0.000609	-0.000975
0.75694	-0.000962	0.000814	0.0019	-0.000764	0.000113	-0.00014		0.75694	-0.00025	-0.000456	-0.00084	-0.00225	-0.000782	-0.00205
0.75833	-0.000958	2.1e-05	0.000758	-0.000344	9.6e-05	-2.8e-05		0.75833	-0.000805	-0.000239	-0.000584	-0.00148	-0.000439	-0.00115
0.75972	0.000336	-0.000719	0.000722	-0.00203	-0.00123	-0.00101		0.75972	-0.000571	-0.00121	-0.000604	-0.00109	-0.000716	-0.0023
0.76111	-0.000158	-0.000225	0.00196	-0.00105	2e-05	-0.00079		0.76111	0.000686	-0.000763	0.000467	-0.00108	-0.00221	-0.000682
0.7625	-0.00093	-0.000269	0.000856	-0.000163	-0.000688	0.0012		0.7625	0.000615	-0.00127	-8.5e-05	-0.00117	-0.00232	-0.000995
0.76389	-0.000133	-0.000506	0.00181	7.8e-05	-0.000177	0.000329		0.76389	-0.000121	-0.000897	-0.00114	-0.000715	-0.00312	-0.0019
0.76528	-0.00079	-0.000818	0.00116	-0.000955	0.00019	0.000681		0.76528	-0.000717	-0.00177	-0.000405	-0.00114	-0.00211	0.000282
0.76667	-0.000225	-0.000387	0.001	-0.00106	9.9e-05	-0.000102		0.76667	0.000259	-0.000898	-0.00022	-0.000357	-0.002	0.000362
0.76806	-9.4e-05	-0.000809	0.000745	-0.000164	-0.000863	-0.000254		0.76806	-2.1e-05	-0.000506	-0.000835	-0.000102	-0.00268	-0.000195
0.76944	-0.000725	8.1e-05	0.00121	-9.2e-05	-0.000539	-2.7e-05		0.76944	-0.00087	-0.000724	-0.00123	-0.00135	-0.00233	-0.000674
0.77083	0.00021	0.000453	0.00114	-0.000562	-0.000668	-0.000101		0.77083	0.000116	-0.00114	-0.00155	-0.000398	-0.00183	-0.000984
0.77222	-0.000895	0.00069	0.000439	-0.00072	-0.000876	-0.000994		0.77222	-0.000408	-0.00119	-0.00115	0.000162	-0.00118	-0.00166
0.77361	-0.000641	0.000346	0.00124	-0.00104	-0.00127	9.8e-05		0.77361	0.000196	-0.00106	-0.0011	-0.000324	-0.00174	-0.00235
0.775	-0.000123	0.000299	0.00111	-2.5e-05	0.00024	0.000151		0.775	-0.000613	-0.00204	-0.000419	-0.00202	-0.00189	0.000445
0.77639	0.000944	2.5e-05	0.000482	-0.000377	-0.000952	0.000674		0.77639	0.000117	-0.000959	-0.00131	-0.00118	-0.00148	-0.000676
0.77778	-0.000655	0.000802	0.000452	-0.000627	-0.00153	-0.000142		0.77778	-0.00076	-0.001	-0.000747	-0.00192	-5.3e-05	-0.00107
0.77917	-0.000835	0.000177	0.00145	-0.000357	-0.0003	0.000248		0.77917	-0.000589	-0.000976	-0.00135	-0.000169	-0.00135	-0.00226
0.78056	-0.00125	-0.000898	0.00253	-0.000412	-0.00148	-0.000376		0.78056	-0.000376	-0.00153	-0.000391	0.00045	-0.00205	-0.000695
0.78194	0.000299	-7.9e-05	0.00123	-0.000349	-0.00056	-7.5e-05		0.78194	-0.000937	-0.00189	-0.000753	-0.000478	-0.00159	-0.000519
0.78333	-0.000378	-0.000402	0.000768	0.000265	0.000384	0.00033		0.78333	-0.000458	-0.000209	-0.00107	-0.000507	-0.000712	-0.000801
0.78472	0.000494	-0.000509	0.00166	-0.000421	-0.000167	-5.3e-05		0.78472	-0.000368	-0.00222	0.000341	-0.000685	-0.00207	-0.000668
0.78611	-0.000344	0.000787	0.000958	0.000185	-0.000659	-0.000361		0.78611	0.000375	-0.000987	-3.9e-05	-0.000871	-0.00196	-0.000935
0.7875	-0.000875	8e-05	0.00114	-0.000522	-0.000704	3.6e-05		0.7875	-0.000894	-0.000264	-0.00075	-0.00148	-0.000122	-0.00159
0.78889	-0.000763	0.000245	0.000205	-0.000338	-0.000543	-0.000183		0.78889	-0.000605	-0.000494	-0.00131	-0.000568	-0.000384	-0.0013
0.79028	0.000245	0.00111	0.000782	-0.00032	0.000479	-0.000446		0.79028	-0.00131	-0.000939	-0.00128	-0.00202	-0.00151	-0.000938
0.79167	-0.00102	0.00018	0.000584	-0.000978	-0.000335	0.000435		0.79167	-2.5e-05	-0.00103	-0.00131	-0.000967	-0.00215	-0.00133
0.79306	-0.000711	0.000197	0.000268	-0.000594	-0.00116	0.00109		0.79306	7.5e-05	-0.00164	-0.000695	-0.000908	-0.00287	-0.000446
0.79444	-0.00128	0.000182	0.000538	7.2e-05	-0.000182	-7.1e-05		0.79444	0.000235	-0.00119	-0.000507	-0.00115	-0.00295	-0.000533
0.79583	-0.000455	-0.000602	0.00132	-0.000651	-0.000416	-0.000256		0.79583	0.0003	-0.00171	-0.000485	-1.1e-05	-0.00265	-0.00113
0.79722	0.000804	-0.00124	-0.000271	-0.000817	-0.000298	0.000953		0.79722	-1e-05	-0.00101	0.000342	-0.000275	-0.00196	-0.000872
0.79861	-0.000762	-0.000241	-5e-05	-0.00138	-0.000529	-0.000227		0.79861	-0.000208	-0.0017	-0.000695	-0.00125	-0.0017	0.000297
0.8	-5.2e-05	8.5e-05	0.000302	-0.000954	-0.00114	0.000493		0.8	-0.00112	-0.00099	-0.00104	-0.00191	-0.00132	-3.5e-05
0.80139	-0.00068	0.00058	0.00134	-0.000106	-0.00103	-0.000463		0.80139	-8e-05	-0.00115	-0.00141	-0.00143	-0.0024	-0.000831
0.80278	-0.000429	0.000164	0.00086	-0.000726	-0.000611	-0.00011		0.80278	-0.0012	-0.00123	-0.00141	0.000224	-0.00189	-0.00147
0.80417	5.9e-05	-0.000127	0.00085	-0.000776	-0.000456	0.000173		0.80417	-0.000701	-0.00204	-0.000878	-0.000479	-0.000866	-0.000204
0.80556	-0.00013	-0.000535	0.000877	-0.00023	-0.000738	-0.000108		0.80556	-0.00112	-0.000964	-0.000616	-0.00015	-0.000542	-0.000933
0.80694	-0.00103	-0.000622	0.00104	-0.000773	-0.000469	-0.000397		0.80694	7.5e-05	-0.00111	-0.000505	-0.000223	-0.00203	-0.000778
0.80833	-0.000605	-0.00107	0.00212	-0.00135	-0.000748	8.1e-05		0.80833	0.000468	-0.00032	-0.00045	-0.00112	-0.00319	-0.00115
0.80972	-0.000293	-0.000443	0.000845	-0.00102	-0.000468	0.000814		0.80972	-0.000412	-0.000623	-0.000371	-0.00234	-0.00144	-0.00109
0.81111	6.2e-05	-5e-06	0.00118	-0.00098	-0.000712	-0.000155		0.81111	-0.000877	-0.00102	-0.000725	-0.000877	-0.00197	-0.00079
0.8125	0.000204	-0.000485	0.000905	-0.000423	-0.000729	-0.000715		0.8125	-0.000277	-0.00214	-0.000779	-0.000905	-0.00145	-0.000807
0.81389	-0.000924	-0.00153	0.000807	-0.000148	-0.000126	0.000316		0.81389	-0.00112	-0.00125	-0.000683	-0.00111	-0.001	-0.000683
0.81528	-0.000444	-0.00152	0.000192	-0.000156	9.9e-05	0.000283		0.81528	0.000527	-0.00188	-0.00102	-0.00191	-0.00207	-0.000581
0.81667	9.9e-05	-0.000625	0.000882	-0.000613	-0.000793	-7e-05		0.81667	-0.00045	-0.000854	-8.2e-05	-0.00204	-0.00112	-0.00191
0.81806	-0.000636	-0.000229	0.0013	-0.000259	-0.000696	0.000292		0.81806	0.000715	-0.000609	-0.000683	-0.00115	-0.00213	-0.00116
0.81944	-0.000279	-0.000147	0.00066	-0.00133	7e-06	-0.000596		0.81944	-0.000416	-1.6e-05	-0.00121	-0.000674	-0.00225	-0.00137
0.82083	-0.000184	0.00055	0.00154	-0.00123	-0.000553	0.000381		0.82083	-0.000385	0.000647	-0.000592	-0.000543	-0.00123	-0.000908
0.82222	0.000774	0.000503	0.000672	-0.000969	-0.00147	-0.000488		0.82222	-0.00116	-0.00152	-0.000485	-0.00182	-0.00153	-0.00129
0.82361	0.000501	-0.00134	0.000657	-0.000728	-0.000145	0.00136		0.82361	-0.00164	-0.00134	-0.000922	-0.0014	-0.00241	-0.0012
0.825	-2.8e-05	-0.000672	0.000943	-0.00157	0.00015	-0.000136		0.825	-0.000738	-0.00173	-0.000498	-0.000126	-0.00152	-0.00128
0.82639	-0.000723	-0.000153	0.00137	-0.00124	-0.00139	0.000461		0.82639	0.000336	-0.000335	-0.00165	-0.000233	-0.000925	-0.00144
0.82778	0.000575	-0.000406	0.00115	-0.000877	-0.00106	7.7e-05		0.82778	-8.1e-05	-0.0012	-0.000675	-0.00135	-0.00219	-0.00103
0.82917	-0.000535	-0.00165	0.000832	-0.00101	-3.2e-05	0.000969		0.82917	-0.000655	-0.000711	-0.000445	-0.000798	-0.00178	-0.000893
0.83056	-0.00112	-0.00137	0.000159	-0.00155	-0.000336	0.00063		0.83056	-0.000739	-0.00143	-0.00146	-0.00103	-0.00241	-0.000104
0.83194	-0.0016	-0.000235	0.00135	-0.00128	-0.00112	0.000117		0.83194	0.000227	-0.000371	-0.000351	-0.000516	-0.00171	-0.000336
0.83333	-0.000309	0.000205	0.00102	-0.00164	-0.000367	0.000704		0.83333	5.7e-05	-0.00207	-4.6e-05	-0.00144	-0.00154	-0.00151
0.83472	3e-05	-0.000356	0.0013	-0.000782	-0.000391	0.000523		0.83472	-0.00147	-0.00145	-0.000687	-0.000285	-0.00179	-0.000566
0.83611	-0.000458	-0.000654	0.000908	-0.000448	0.00114	0.000934		0.83611	0.00045	-0.00136	-0.000418	-0.00133	-0.00224	-0.00126
0.8375	-0.00108	-0.00106	0.00135	0.000202	-9e-05	8e-05		0.8375	0.000242	-0.00144	-0.000153	-0.00122	-0.00253	-0.00135
0.83889	-0.00065	-0.000196	0.000599	-0.000411	-0.000924	-2e-05		0.83889	0.000514	-0.00122	9e-06	-5.2e-05	-0.00142	-0.000469
0.84028	-0.00135	-0.000415	0.00138	0.000127	-0.00122	-0.00159		0.84028	-0.000714	0.000255	-0.000495	0.000217	-0.00216	-0.000738
0.84167	-0.000384	0.000153	0.00144	-0.000775	-0.000963	-0.000115		0.84167	-0.00066	-0.0005	-0.000393	-1.9e-05	-0.00215	-0.00204
0.84306	-0.000175	-0.000738	0.000636	-0.00194	-0.00113	0.000261		0.84306	-0.000498	-0.000686	-0.000342	-0.000665	-0.00172	1.8e-05
0.84444	0.000199	-0.00127	0.00096	-0.000673	-0.000723	0.000422		0.84444	0.000359	-0.000985	-0.000489	0.000149	-0.00185	-0.00119
0.84583	0.000305	-0.000412	0.00101	-0.000219	-0.00029	-0.000385		0.84583	-0.000553	-0.00102	0.000552	-0.000484	-0.00197	-0.000602
0.84722	-0.000676	6.4e-05	0.00131	-0.000533	-7.4e-05	0.000189		0.84722	-0.00103	-0.00065	-0.00126	-0.00108	-0.00254	-0.00119
0.84861	0.000241	1.1e-05	0.00127	-0.001	-0.000622	-0.000793		0.84861	0.00111	-0.000853	-0.000226	-0.000947	-0.00191	-6.9e-05
0.85	0.000451	0.000503	0.00106	-0.00143	-0.00123	-0.000545		0.85	0.000112	-0.00119	-0.000678	-0.000912	-0.000553	-0.00124
0.85139	-0.00067	-2.7e-05	0.00233	-0.00154	-0.000886	-0.000368		0.85139	0.000177	0.00018	-0.000836	-0.00119	-0.0015	-0.00164
0.85278	-8.2e-05	-0.000419	0.00148	-0.000844	6.1e-05	-0.000173		0.85278	3.6e-05	-0.000848	-0.000385	-0.000744	-0.000393	-0.00205
0.85417	3e-05	-0.000714	0.000688	-0.000104	-0.000624	-0.000353		0.85417	-0.00143	-0.00076	-0.000809	-0.00119	-0.00141	-0.00102
0.85556	0.000323	-0.000364	0.000486	0.00011	0.00015	-0.000481		0.85556	-0.00272	0.000448	-0.000322	-0.00247	-0.0015	-0.000806
0.85694	0.000527	-7.3e-05	0.00154	-0.00124	-0.00135	-0.00063		0.85694	-0.00073	1.7e-05	-0.000174	-0.00187	-0.000438	-0.00179
0.85833	0.000532	-0.000595	0.00127	-0.000306	-0.000121	0.000127		0.85833	-0.000834	-0.00159	-0.00125	-0.000825	-0.00122	-0.00171
0.85972	-0.000373	-0.000766	0.00017	-6.6e-05	-0.000112	0.000285		0.85972	-0.00121	-0.00161	-0.000955	-0.000817	-0.000844	-0.00145
0.86111	0.000307	-0.000214	0.00115	0.000303	-0.000669	0.000263		0.86111	-0.000878	-0.0018	-0.000527	-0.00106	-0.00146	-0.00184
0.8625	0.000525	-0.000415	0.000816	-0.00036	0.000371	0.000195		0.8625	-0.000672	-0.00189	-0.000929	-0.000675	-0.00182	-0.00139
0.86389	0.000194	-0.000505	0.00101	-0.000767	0.000108	-0.000492		0.86389	-0.000835	-0.00105	-0.000983	-0.0012	-0.00141	-0.00153
0.86528	0.000515	-0.000314	0.00095	-0.000392	-0.000676	-0.00033		0.86528	-0.000606	-0.00104	-0.0012	-0.00149	-0.00134	-0.00078
0.86667	-4e-06	-0.000534	0.00143	-0.00111	-0.0007	0.000614		0.86667	0.00012	-0.000399	-0.000292	-0.000763	-0.00118	-0.000316
0.86806	-0.000353	0.000284	0.000564	-0.000461	-0.000651	0.000764		0.86806	-0.000844	-0.00136	-0.000565	-4.6e-05	-0.00109	-0.00122
0.86944	-0.000374	-0.000434	-0.000124	-0.000635	-0.000597	0.00062		0.86944	-0.00133	-0.00223	-0.00186	-0.000795	-0.00174	-0.000973
0.87083	-9.6e-05	-0.000253	0.00132	-0.00191	-0.000122	-0.000213		0.87083	-0.00117	-0.000628	-0.00135	-0.000777	-0.00128	-0.000855
0.87222	-0.00151	-0.000252	0.000202	-0.000235	-0.00146	-0.00109		0.87222	-0.000329	-0.00142	-0.00141	-0.000759	-0.000831	-0.00175
0.87361	-0.000828	-0.000248	0.00101	0.000364	-0.000869	-0.000625		0.87361	-0.00203	-0.000478	-0.000622	-0.00149	-0.00149	-0.001
0.875	-0.000468	-0.000646	0.00127	-1e-06	-0.00103	0.00011		0.875	-0.000688	0.000137	-0.00174	-0.000756	-0.00164	-0.00249
0.87639	-0.0012	0.000269	0.0012	-0.000223	-0.000357	0.000857		0.87639	7.4e-05	-0.000484	-0.00109	-0.00099	-0.00144	-0.000226
0.87778	-0.000387	0.000427	0.00132	-7.7e-05	-0.00172	0.00051		0.87778	-0.00191	-0.000337	-0.000621	-0.00138	-0.00135	-0.000815
0.87917	6.9e-05	-0.000166	0.00012	-0.000359	-0.000169	0.000147		0.87917	-0.00079	-0.000771	-0.000285	-0.000805	-0.00248	-0.00121
0.88056	-6.7e-05	-0.000108	0.000319	3e-05	0.000142	-0.000203		0.88056	-0.000886	-0.000958	9.4e-05	-0.00128	-0.0026	-0.00053
0.88194	-0.000331	0.000346	0.000867	-0.000621	-0.000515	-0.000411		0.88194	-0.00108	-0.000922	-0.00104	-0.00107	-0.00116	-0.000848
0.88333	-0.000758	0.000315	0.00137	-0.00161	-0.000654	-0.000305		0.88333	-0.00014	-0.000991	-0.00136	-0.00172	-0.0022	-0.00201
0.88472	-0.000108	-0.00113	0.000778	-0.000248	-0.000422	-0.000461		0.88472	-0.000393	-0.000708	-0.00051	-0.00095	-0.00234	-0.00141
0.88611	-0.000638	-0.00101	0.000714	0.000125	-0.00159	-0.000178		0.88611	-0.000844	-0.00153	-0.000218	-0.000861	-0.00116	-0.00143
0.8875	-0.00177	-0.000353	0.000989	-0.00016	-0.00144	0.000287		0.8875	-0.000515	-0.00028	-0.000798	1.7e-05	-0.00155	0.00023
0.88889	0.000595	-0.000778	0.000681	-0.000826	0.000621	0.000236		0.88889	-0.00126	-0.00185	-0.000681	-0.000324	-0.00129	-0.000564
0.89028	-0.000678	-0.000335	0.000725	-0.00174	-0.000664	-0.000704		0.89028	-0.00135	-0.00131	-0.00117	-0.000684	-0.00201	-0.000783
0.89167	-0.000754	-0.000296	0.000813	-0.000626	7.2e-05	0.000841		0.89167	-0.000504	-0.00117	-0.00175	-0.000523	-0.00198	-0.000962
0.89306	-0.000409	-0.000677	0.000855	0.000118	1.3e-05	0.000212		0.89306	-0.001	-0.00109	-0.00117	-0.00042	-0.00239	-0.00159
0.89444	0.000331	-0.000112	0.000663	-0.000347	-0.000322	0.000145		0.89444	-0.000604	-0.000722	-0.00093	-0.00108	-0.00154	-0.00178
0.89583	-0.000626	-0.000882	0.0012	0.000288	-0.000663	-0.000614		0.89583	-0.000468	0.000306	-0.000562	-0.000672	-0.00202	-0.00168
0.89722	-0.000976	-0.000402	0.000815	-0.000328	0.000261	-0.00019		0.89722	-0.000182	-0.000468	-0.00101	-0.00147	-0.00186	-0.00182
0.89861	6.1e-05	-0.00036	0.000531	-0.000567	-0.000883	0.000551		0.89861	-0.000461	-0.00101	-0.00131	-0.00132	-0.0024	-0.00161
0.9	2.6e-05	-0.000478	0.00135	-0.000443	-0.00107	0.000372		0.9	-0.000559	0.0002	-0.000956	-0.000376	-0.00147	-0.00167
0.90139	0.00109	1.1e-05	0.000364	-0.000749	-0.00167	0.000478		0.90139	6e-05	0.000742	-0.00027	-0.00174	-0.00114	-0.0016
0.90278	-0.000159	-0.000357	9.9e-05	-0.000417	-0.000832	-0.000165		0.90278	-0.000185	-0.000581	-0.000312	-0.00262	-0.00138	-0.000922
0.90417	-0.000788	0.000175	0.000295	-0.000477	-0.000352	0.000543		0.90417	-0.000618	-0.00118	-0.00203	-0.00117	-0.00122	-0.0012
0.90556	7.5e-05	-0.000489	2.1e-05	-0.000813	0.000473	0.000555		0.90556	-0.000507	-0.00127	-0.000323	-0.00138	-0.000816	-0.00132
0.90694	0.000248	0.000606	0.00107	-0.00102	-0.000617	0.000205		0.90694	-0.000413	-0.00137	-0.000305	-0.00108	-0.00203	-0.00224
0.90833	-0.000329	0.000329	0.000674	-0.000335	-0.00114	-0.00059		0.90833	-0.00108	-0.00139	-0.000535	-0.000574	-0.00121	-0.00195
0.90972	0.000528	-0.000304	0.000809	7.9e-05	0.00032	8.4e-05		0.90972	-0.000978	-0.000697	-0.00132	-0.00148	-0.00204	-0.000529
0.91111	1.7e-05	-0.000272	0.00012	-0.000653	-0.000701	1.4e-05		0.91111	-6.1e-05	-0.00125	-0.00111	-0.00215	-0.00275	-0.00113
0.9125	-9.4e-05	-0.000236	0.000611	-0.000753	-0.00069	0.000374		0.9125	-0.000707	-0.00194	-0.00159	-0.00174	-0.0018	-0.000209
0.91389	0.000588	0.000122	0.00035	0.000253	-0.00078	0.000476		0.91389	-0.000107	-0.00174	-0.000599	-0.00166	-0.002	-0.000462
0.91528	-0.000622	-0.000297	0.000631	0.000496	0.000646	0.000221		0.91528	6.4e-05	-0.00222	-0.00104	-0.00148	-0.000943	-0.00186
0.91667	0.000125	-0.00103	2e-06	-0.00181	-0.000985	3.9e-05		0.91667	0.000128	-0.000633	-0.00121	-0.00141	-0.00126	-0.00181
0.91806	0.000416	-0.000702	0.000624	-0.000822	-0.000832	3.9e-05		0.91806	-0.000567	-0.000957	-0.0011	-0.000572	-0.00124	-0.00217
0.91944	0.000122	-0.000735	0.000983	-7.1e-05	-0.000662	0.000102		0.91944	-0.00133	-0.000289	-0.000899	-0.000541	-0.00248	-0.0025
0.92083	7.1e-05	6e-05	0.000961	-0.000424	-0.00131	-0.000216		0.92083	-0.001	-0.00119	-0.00132	-0.000358	-0.00187	-0.0023
0.92222	-0.000432	-0.000324	0.00145	-0.000334	-0.00184	0.00106		0.92222	-0.000187	-0.00066	-6.6e-05	-0.000962	-0.00175	-0.00107
0.92361	-0.000354	-0.000857	0.00142	-0.000179	-0.000613	0.000412		0.92361	-0.000341	-0.00071	-0.000127	-0.00105	-0.00173	-0.00154
0.925	0.000273	-0.000782	0.00116	-0.000463	-0.000604	0.000603		0.925	-0.00146	-0.00124	-0.000616	-0.00146	-0.00149	-0.000348
0.92639	0.000892	-0.000907	0.000765	-0.000847	0.000211	-0.000651		0.92639	-0.000944	-0.00183	-0.00211	-0.00169	-0.00182	-0.00182
0.92778	-0.000266	-0.00155	0.000341	-0.000322	-0.00033	0.000347		0.92778	-0.000235	-0.000843	-0.00089	-0.00151	-0.00259	-0.00118
0.92917	-0.00039	-0.000447	0.00105	-0.00136	2.7e-05	-0.00125		0.92917	-0.000962	-0.00163	-0.00104	-0.00139	-0.00155	-0.00209
0.93056	0.000127	2.9e-05	0.00122	-0.000369	-0.000155	-0.000375		0.93056	-0.0013	-0.00203	-0.000584	-0.000905	-0.00207	-0.00167
0.93194	-0.000918	0.000337	0.000928	-0.000227	-0.000234	0.0001		0.93194	-0.000692	-0.00207	-0.000618	-0.000643	-0.00188	-0.000935
0.93333	-1.9e-05	-0.000622	0.000804	-0.000569	-0.000254	0.000631		0.93333	-0.000254	-0.000986	-0.00061	-0.002	-0.00184	-0.000342
0.93472	0.000212	-0.000466	0.00129	-0.00145	-0.00156	0.000227		0.93472	-0.000276	-0.00117	-0.00118	-0.00101	-0.00175	-0.00083
0.93611	0.000177	-0.00128	0.000881	-0.00111	-0.000952	0.000231		0.93611	-0.00144	-0.002	-0.00228	-0.000407	-0.00267	-0.00152
0.9375	4.4e-05	-0.000688	0.000975	-0.00187	-0.00018	0.00108		0.9375	-0.000719	-0.000788	-0.000733	-0.000934	-0.000996	-0.000613
0.93889	1.6e-05	0.000176	0.000948	-0.000837	-0.00152	-0.000587		0.93889	-0.000143	-0.000783	-0.00115	-0.00127	-0.00207	-0.00145
0.94028	-0.000355	0.000488	-0.000375	-0.000656	6.4e-05	0.00101		0.94028	-0.000271	-0.00139	-0.000293	6.2e-05	-0.00179	-0.001
0.94167	-0.000226	-0.000457	3e-06	-0.00138	-0.00109	0.000968		0.94167	-0.000707	-0.00176	-0.000957	-0.00104	-0.00278	-0.00107
0.94306	-0.00015	-0.000551	0.000596	-5.9e-05	-0.000535	0.00152		0.94306	0.000236	-0.00152	-0.00167	-0.000905	-0.00224	-0.00216
0.94444	-0.000707	-0.00057	0.000953	-0.000799	-0.000868	0.000337		0.94444	-0.000304	-0.00192	-0.00128	-0.00113	-0.00142	-0.000677
0.94583	-0.000159	-0.000877	0.00156	-0.000636	-0.000995	0.00124		0.94583	-0.00125	-0.000902	-0.00149	-0.000373	-0.00216	-0.00148
0.94722	0.000393	-0.000298	0.000885	-0.000936	0.000478	-0.000423		0.94722	-0.000468	-0.000716	-0.00122	-0.00221	-0.0011	-0.00144
0.94861	-0.00023	0.000136	3e-05	-0.000199	0.000478	-0.000514		0.94861	0.000479	-0.00193	-0.00153	-0.00165	0.000211	-0.00107
0.95	-0.000248	-0.00045	0.0012	-0.00159	-0.0004	-3.2e-05		0.95	-8.6e-05	-0.0015	-0.00136	-0.001	-0.00135	-0.00193
0.95139	-0.00102	0.000586	0.000294	-0.0011	-0.000346	-0.00144		0.95139	-0.000287	-0.00157	-0.000633	-0.0021	-0.00147	-0.00208
0.95278	-9e-05	-0.000275	0.00118	-0.000354	9.7e-05	0.000154		0.95278	-0.00106	-0.000879	-0.00193	-0.000709	-0.00246	-0.00102
0.95417	0.000292	0.000218	0.000885	-0.000476	1.6e-05	-0.000447		0.95417	-1.4e-05	-0.000231	-0.000741	-0.00134	-0.00235	-0.0013
0.95556	0.000145	-0.00123	-0.000247	-0.000103	-0.00161	0.000122		0.95556	-0.000545	-0.000509	-0.00069	-0.000304	-0.00245	-0.00157
0.95694	-0.000351	-0.000835	0.000338	-0.000764	-0.000605	0.00024		0.95694	-0.000623	-0.00114	-0.00027	-0.00039	-0.00165	-0.00199
0.95833	-1e-06	-0.00039	0.00174	-0.000378	-0.00116	-0.000567		0.95833	-0.00124	-0.00104	-0.00097	-0.00155	-0.00152	-0.00127
0.95972	-0.00113	-0.000419	0.00162	-0.000609	-0.00117	-0.000517		0.95972	-0.000485	-0.000487	-0.000459	-0.00185	-0.00137	-0.00123
0.96111	-0.000705	-0.000758	0.000648	-0.000398	-0.00174	0.000299		0.96111	-0.000635	-0.00024	-0.000328	-0.001	-0.00226	-0.00108
0.9625	-0.000109	-0.000358	1e-06	-4.2e-05	-1e-05	0.000386		0.9625	-0.00174	-0.00137	-0.00222	5.7e-05	-0.00337	-0.000454
0.96389	-0.000131	-0.000905	0.000159	-0.000714	-0.000417	-8.2e-05		0.96389	-0.0013	-0.000657	-0.00046	-0.00127	-0.00218	1e-05
0.96528	-0.000713	-0.00118	0.000834	-0.000797	0.000277	0.000688		0.96528	-0.000648	-0.00132	-0.00086	-0.00149	-0.00197	-0.000864
0.96667	-0.000196	-0.000508	0.00147	-0.000492	-0.000952	5e-05		0.96667	0.000152	-0.00286	-0.00116	-0.00114	-0.0016	-0.00114
0.96806	-0.00067	9e-05	0.000609	9.1e-05	-0.00158	-5.8e-05		0.96806	0.000209	-0.00229	-0.0012	-0.00184	-0.00134	-0.00054
0.96944	-0.000493	-0.00043	0.00132	0.000269	-0.000482	0.000237		0.96944	-0.0011	-0.000925	-0.00155	-0.00112	-0.00179	-0.00114
0.97083	0.000188	0.000358	0.000974	-0.000531	-0.00163	-0.000924		0.97083	-0.000582	-0.00193	-0.000636	-0.00188	-0.00207	-0.000692
0.97222	-0.00106	-0.000397	0.00114	-0.000425	-6.6e-05	-0.000488		0.97222	-0.000883	-0.000764	-0.000696	-0.00234	-0.00157	-0.00102
0.97361	-0.00124	-0.000774	0.000226	-0.000618	9.8e-05	5.6e-05		0.97361	-0.000817	-0.000807	-0.00167	-0.002	-0.00207	-0.00113
0.975	-0.000733	-0.000599	0.000984	-0.000397	-0.00035	0.000249		0.975	-0.000857	-0.00111	-0.00209	-0.00203	-0.00146	-0.00188
0.97639	-0.000349	-0.000676	0.00156	-0.000609	-0.000121	0.00116		0.97639	-0.000606	-0.00122	-0.0017	-0.00146	-0.00207	-0.00113
0.97778	0.000187	-0.000661	0.00164	-0.00169	-0.00086	0.000932		0.97778	-0.000367	-0.000769	-0.00134	-0.00194	-0.00106	-0.000213
0.97917	-0.000284	-0.000247	0.00138	-0.00106	-0.00124	0.000196		0.97917	0.0007	-0.000778	-0.000986	-0.00161	-0.00361	-0.00177
0.98056	-8.2e-05	0.000296	0.00108	-9.3e-05	-5.4e-05	-0.000683		0.98056	-1.9e-05	-0.000158	-0.00103	-0.00157	-0.00248	-0.000964
0.98194	-0.000843	-0.000359	0.000935	0.000375	-0.000689	-2.8e-05		0.98194	0.000234	-0.000837	-0.00108	-0.000776	-0.00218	-0.00166
0.98333	0.00045	-0.000447	0.00124	-0.000193	-0.00142	8.1e-05		0.98333	-0.000253	-0.000796	-0.00183	-0.00099	-0.00256	-0.00203
0.98472	-0.000406	0.00051	0.000764	-0.00107	-0.000549	0.000148		0.98472	-0.00139	-0.00115	-0.000959	-0.000507	-0.0022	-0.00156
0.98611	2.5e-05	0.00112	0.000727	-0.000681	-0.00121	-0.000741		0.98611	-0.00236	-0.000716	-0.00118	-0.000805	-0.00219	-0.000906
0.9875	-0.000443	-0.000777	0.00107	-0.0012	-0.000772	0.000263		0.9875	-0.00121	-0.00047	-0.0018	-0.0015	-0.00131	-0.00111
0.98889	-0.000983	-0.00143	0.00132	-0.000129	-0.00128	0.000239		0.98889	-0.000111	-5.2e-05	-0.00117	-0.000919	-0.00284	-0.00136
0.99028	-0.000474	-0.000778	0.00095	-6.6e-05	-0.000696	0.000733		0.99028	-0.00119	-0.000717	-0.000394	-0.00157	-0.00218	-0.000681
0.99167	0.000629	-0.00122	0.000765	-0.000142	-0.0014	-0.000835		0.99167	-0.000738	-0.00131	-0.0013	-0.00124	-0.000635	-0.00211
0.99306	5.7e-05	-0.000498	0.00138	0.00015	-0.000758	-0.000874		0.99306	-0.00207	-0.000985	-0.00109	-0.00105	-0.00128	-0.00284
0.99444	-0.000387	-0.00063	0.00151	-0.00103	-0.00192	0.000129		0.99444	-0.00157	-0.00216	-0.00218	-0.00182	-0.00265	-0.00201
0.99583	-0.000513	0.000116	0.00067	0.000374	-0.000147	-0.000207		0.99583	-0.00102	-0.00124	-0.00113	-0.00141	-0.00224	-0.00145
0.99722	0.000324	0.000541	0.00071	-0.000545	0.000773	-0.000439		0.99722	-5.6e-05	-0.00169	-0.000554	-0.00113	-0.00128	-0.00111
0.99861	-0.000633	-0.00042	0.000133	-0.00154	-0.000557	0.000414		0.99861	-8e-05	-0.00172	-0.001	-0.00139	-0.00144	-0.000983
1	-0.000371	0.000529	0.000349	-0.00152	-0.000598	0.000466		1	-0.000405	-0.00171	-0.00079	-0.00165	-0.00043	-0.00264
1.00139	-0.000383	-2.9e-05	0.000746	-0.00143	-0.000375	-0.000511		1.00139	-9.7e-05	-0.000485	-0.000668	-0.00182	-0.00125	-0.00141
1.00278	0.000193	-0.000739	0.00172	-0.000461	-0.000221	-0.000568		1.00278	-0.000644	-0.000487	-0.00031	-0.00117	-0.00187	-0.00139
1.00417	-0.000387	0.000201	0.0011	-0.000113	-0.00109	-0.000184		1.00417	-0.000672	-0.00177	-0.000364	-0.00126	-0.00125	-0.00131
1.00556	-0.00101	-0.000484	0.00175	-0.00104	-0.000345	-5.1e-05		1.00556	-6.6e-05	-0.002	-0.00169	-0.00134	-0.00154	-0.00175
1.00694	-0.00044	1e-05	0.000759	-0.00057	-0.000213	0.000887		1.00694	-0.000275	-0.00164	-0.00119	-0.00124	-0.00201	-0.00119
1.00833	-0.000238	0.000805	0.000775	-0.00125	-0.000514	0.0015		1.00833	-0.000628	-0.00129	-0.0015	-0.00113	-0.000623	-0.000799
1.00972	-7e-06	7.5e-05	0.0013	-0.000739	-0.000847	0.000592		1.00972	-0.000436	-0.000809	-0.00133	-0.00155	-0.00153	-0.0014
1.01111	-0.000961	0.000543	0.00115	-0.000472	-0.00124	0.000297		1.01111	-0.000666	-0.00138	-0.000507	-0.00142	-0.00282	-0.00123
1.0125	-0.00033	-0.000326	0.000588	-0.000233	-0.000782	-0.00023		1.0125	-0.00187	-0.00156	-0.000167	-0.000924	-0.00196	-0.000467
1.01389	2.2e-05	-0.000717	0.000938	-6e-06	-0.000819	-0.000727		1.01389	-0.000713	-0.00069	-0.000233	-0.000807	-0.00144	-0.00113
1.01528	-0.000565	-0.000708	0.000779	-0.00123	-0.000377	0.000264		1.01528	-0.000272	-0.000576	-0.000629	-0.00172	-0.00231	-0.000666
1.01667	-0.00112	9.4e-05	0.00189	-0.00124	-0.000816	-0.000374		1.01667	0.000253	-0.00236	-0.00122	-0.00114	-0.00148	-0.00232
1.01806	-0.000205	-0.000696	0.0005	-0.00104	-0.000943	-1.9e-05		1.01806	-0.000527	-0.00164	-0.00103	-0.00141	-0.00151	-0.00219
1.01944	-0.000744	-0.00019	0.00152	-8e-05	-0.00118	-3.7e-05		1.01944	-0.00116	-0.000567	-0.00132	-0.0015	-0.00177	-0.00193
1.02083	-0.00047	0.000146	0.00023	-0.000565	0.000209	-0.000203		1.02083	-0.000876	-0.000564	-0.0013	-0.00132	-0.00186	-0.00151
1.02222	-0.000323	0.000145	0.000513	-0.00046	-0.000721	0.000487		1.02222	0.000548	-0.00202	-0.00132	-0.00205	-0.00125	-0.00137
1.02361	-0.000623	-0.000579	0.00141	-0.00019	-0.000338	0.000123		1.02361	-0.000538	-0.000618	-8.8e-05	-0.00145	-0.0015	-0.0013
1.025	-6.3e-05	-0.000881	0.00049	0.000743	-0.000991	-0.000387		1.025	-0.000369	-0.000874	-0.0015	-0.00177	-0.00224	-0.00274
1.02639	3.5e-05	0.000106	0.00035	-0.000654	-0.00068	2e-06		1.02639	-0.000962	-0.00103	-0.00042	-0.00158	-0.00149	-0.00254
1.02778	-0.000791	-0.000331	0.00156	-0.00107	0.000102	-0.000439		1.02778	-0.00161	-0.00104	-0.000393	-0.00143	-0.000951	-0.00161
1.02917	0.00041	-0.00104	0.000473	-0.000464	-0.000319	0.000209		1.02917	-0.00117	-0.00178	-0.00166	-0.00154	-0.0018	-0.00166
1.03056	-4.9e-05	7.2e-05	0.000596	-0.000707	-0.00181	-0.000377		1.03056	-0.000849	-0.00174	-0.000675	-0.00157	-0.00131	-0.00241
1.03194	0.000825	-4.4e-05	0.000354	-0.00123	7.7e-05	0.000155		1.03194	0.000572	-0.00119	-0.000496	-0.00145	-0.00228	-0.00221
1.03333	-0.000452	-0.000463	0.00104	-0.00182	-0.000153	-0.000368		1.03333	-0.000462	-0.00143	-0.000117	-0.000875	-0.00188	-0.00194
1.03472	-0.000693	-2e-06	0.000896	0.000462	-0.000594	0.000901		1.03472	-0.000295	-0.000541	-0.00117	-0.00125	-0.00163	-0.00168
1.03611	-0.000724	0.000257	0.0014	0.000114	7.4e-05	-0.000327		1.03611	-0.000464	-0.000345	-0.000292	-0.00116	-0.00262	-0.000255
1.0375	-0.00116	-0.000562	0.00118	0.000409	-0.00064	-0.000688		1.0375	-0.000553	-0.00163	-0.00154	-0.00123	-0.00195	-0.00139
1.03889	5.5e-05	0.000438	0.00216	-0.00118	-0.000768	-8.6e-05		1.03889	-0.00073	-0.00146	0.00109	-0.00215	-0.00229	-0.00125
1.04028	0.000202	-0.00113	0.00108	-0.00163	-0.000977	-0.000236		1.04028	-0.000208	-0.00173	-0.000828	-0.000873	-0.00224	-0.00144
1.04167	-0.000525	0.000233	0.000787	-0.000635	-0.000573	0.00055		1.04167	-0.000274	-0.00138	-0.000505	-0.000752	-0.00214	-0.000407
1.04306	0.000474	-0.000222	0.0013	-0.000629	-0.000613	-0.000386		1.04306	-0.000241	-0.000802	-0.000589	-0.00111	-0.00191	-0.0014
1.04444	-0.000829	0.000124	0.0015	-0.00113	-0.000984	0.00038		1.04444	-0.00146	-0.00184	-0.000183	-0.000514	-0.00317	-0.00169
1.04583	0.000158	-0.000274	0.00168	-0.00104	-0.000679	0.000129		1.04583	-0.000315	-0.00184	-0.000958	-0.000362	-0.00242	-0.00171
1.04722	-0.000725	-0.000663	0.00101	-0.00182	-0.000544	-0.000654		1.04722	-0.00109	-0.000641	-0.000346	-0.00158	-0.00155	-0.00104
1.04861	-0.000653	0.000261	0.00154	-0.0012	-0.000526	-0.0003		1.04861	-0.000796	-0.00156	-0.0013	-0.000844	-0.00289	-0.00117
1.05	-0.00135	-0.000131	0.000142	-0.000256	-0.000589	0.000311		1.05	-0.00226	-0.000683	-0.000598	0.000321	-0.00219	-0.000997
1.05139	-0.000937	-0.000224	-0.000233	-0.0005	-0.000173	0.000499		1.05139	-0.000458	-0.00153	-0.000616	0.000314	-0.00247	-0.00234
1.05278	-0.0011	0.000217	0.000672	-0.000597	1e-05	-0.000425		1.05278	-0.000225	-0.00135	-0.00113	-0.000414	-0.00259	-0.00176
1.05417	-0.000678	-0.000334	0.000668	-0.00121	-0.000244	-0.000687		1.05417	-0.000172	-0.00146	3.8e-05	-0.000709	-0.00292	-0.00121
1.05556	-0.000752	-0.00104	0.000999	-0.000212	-0.000638	0.000546		1.05556	-0.00128	-0.000612	0.000515	-0.00137	-0.0019	-0.00159
1.05694	-0.00052	0.000463	0.000619	0.000536	-0.000726	0.0001		1.05694	-0.000292	-0.000968	-0.000215	-0.0017	-0.00212	-0.00231
1.05833	-2.9e-05	0.000409	0.000955	-0.000839	-0.000646	0.000546		1.05833	-0.00106	-0.00104	-0.00107	-0.00227	-0.0023	-0.00105
1.05972	-0.000309	-0.000376	0.000683	-0.00108	0.000441	1.3e-05		1.05972	-0.000154	-0.00122	-1.8e-05	-0.00122	-0.00231	-0.00201
1.06111	-0.000798	-0.000618	0.00111	-0.000912	0.000106	0.000979		1.06111	-0.00184	-0.00118	-0.000972	-0.00176	-0.00297	-0.00117
1.0625	-0.00039	-0.000466	0.000308	-0.00177	-0.000974	0.000473		1.0625	-0.000916	-0.00168	-0.000803	-0.0013	-0.00215	-0.00165
1.06389	-0.00162	-0.00075	0.000153	0.000154	-0.000509	-1e-06		1.06389	-0.0012	-0.000558	-0.000952	-0.000857	-0.00157	-0.00138
1.06528	-0.000638	-0.000316	0.00074	-0.00034	-0.000208	-0.000251		1.06528	-0.000967	-0.000837	-0.000779	-0.000514	-0.00227	-0.00175
1.06667	-0.000412	-0.000289	-5.3e-05	-0.00139	0.00068	0.000498		1.06667	-0.00145	-0.00167	-0.00112	-0.00112	-0.00243	-0.00133
1.06806	-0.000155	0.000501	0.000736	-0.000855	-0.000189	-0.000318		1.06806	-0.000633	-0.000902	-0.00176	-0.000639	-0.00198	-0.00131
1.06944	-0.000498	-0.000327	0.000458	0.000424	0.000228	-0.000392		1.06944	-0.000984	-0.00085	-0.000982	6.3e-05	-0.00156	-0.00149
1.07083	0.000607	-0.000544	0.000824	-0.000311	-0.000357	-0.00124		1.07083	-0.00125	0.000286	-0.00105	-0.000937	-0.00125	-0.00128
1.07222	0.000287	-0.000303	0.000592	-0.000457	-0.00168	-0.000795		1.07222	-0.00103	-7.4e-05	-0.00043	-0.00216	-0.000997	-0.00114
1.07361	-0.000529	-0.000576	7.1e-05	-0.000764	-0.000298	-0.000589		1.07361	-0.00137	-0.00038	-0.00113	-0.00116	-0.00189	-0.00125
1.075	-0.000843	-0.000174	0.00023	-0.00116	-0.000153	0.000223		1.075	-0.000885	-0.000388	-0.00111	-0.000804	-0.00128	-0.0011
1.07639	-0.000328	0.000804	0.000756	-0.00106	-0.000303	0.000221		1.07639	0.000211	-0.00126	-0.000697	-0.000993	-0.00148	-0.00137
1.07778	-0.000322	0.00077	0.00113	-0.000701	0.000448	1.4e-05		1.07778	-0.000442	-0.00234	-0.000854	-0.000864	-0.00139	-0.000701
1.07917	-0.000609	-0.000114	0.00135	-0.000342	-0.000673	0.000742		1.07917	-0.000568	-0.00152	-0.000773	-0.00149	-0.00263	-0.000754
1.08056	-8.5e-05	-0.000179	0.00123	-0.00107	-0.000876	-3.9e-05		1.08056	-0.000777	-0.000775	-0.00125	-0.00182	-0.00312	-0.000526
1.08194	-1.9e-05	-0.000366	9e-06	-8.1e-05	-0.000342	-0.000117		1.08194	-0.00017	-0.000516	-0.001	-0.00193	-0.00332	-0.00131
1.08333	0.000289	-8.2e-05	0.0014	-0.001	-0.000405	-8.7e-05		1.08333	-0.000685	7.1e-05	-0.0015	-0.00069	-0.00189	-0.000973
1.08472	0.000108	-0.000275	0.0011	-0.000458	-0.00138	-0.000292		1.08472	-0.000812	-0.000675	-0.00141	-0.000477	-0.00197	-0.00243
1.08611	0.000231	-9e-05	0.000306	-0.000623	-0.000389	0.000186		1.08611	-0.0021	-0.00121	-0.00249	-0.00198	-0.0021	-0.00138
1.0875	-0.00076	0.000145	0.000809	-0.00106	-0.000195	-1.9e-05		1.0875	-0.000568	-0.000957	-0.0015	-0.00105	-0.003	-0.00154
1.08889	-0.00152	-0.000181	0.000696	-0.000908	0.000236	0.000109		1.08889	-0.000637	-0.00181	-0.00117	-0.00085	-0.00222	-0.00193
1.09028	-0.00095	0.000181	0.000568	-0.00126	0.000301	-0.000125		1.09028	-0.00065	-0.00126	-0.000767	-0.000505	-0.00205	-0.00204
1.09167	0.000221	-0.000201	0.000419	-0.00133	-9.2e-05	0.000827		1.09167	-0.000986	-0.000872	-0.00144	-0.00097	-0.00125	-0.00137
1.09306	0.000455	0.000258	0.00117	-0.00127	-5e-05	9.4e-05		1.09306	-0.000488	-0.00104	-0.000692	-0.00118	-0.00264	-0.00117
1.09444	-0.000662	0.000525	0.00158	-0.000804	-0.000852	0.000962		1.09444	-0.00117	-0.00151	-0.00174	-0.00122	-0.00268	-0.00108
1.09583	-0.00114	-0.000279	0.000177	-0.000645	-0.000917	0.000153		1.09583	-0.000846	-0.00207	-0.00069	-0.000988	-0.00269	-0.00202
1.09722	0.000262	-0.000738	7.5e-05	-0.00108	-8.4e-05	-0.000663		1.09722	-0.00167	-0.000357	-0.000563	-0.00195	-0.00182	-0.00188
1.09861	-0.000143	-0.000721	0.00036	-0.00016	-0.000203	-0.000136		1.09861	-0.00184	-0.00121	-0.00153	-0.00183	-0.00231	-0.000898
1.1	-0.000299	0.000408	0.000431	9e-06	-0.00141	-0.000597		1.1	-0.00078	-0.00154	-0.000953	-0.00104	-0.00133	-0.00243
1.10139	-0.00128	0.000315	0.000832	-0.000546	-0.000688	-0.000207		1.10139	-0.000883	-0.00169	-0.000727	-0.00101	-0.00256	-0.000748
1.10278	0.000111	0.000148	0.000291	-0.00143	-0.000638	0.000952		1.10278	8e-05	-0.00149	-0.00194	-0.00125	-0.000669	-0.00256
1.10417	-0.000275	-0.000704	-1e-06	-0.000546	-0.00101	0.000542		1.10417	-0.000743	-0.00126	-0.00155	-0.000736	-0.00219	-0.00198
1.10556	-0.000129	-0.000164	0.00088	-0.000256	-0.000406	-0.000185		1.10556	-0.000765	-0.00249	-0.000933	-0.00161	-0.00158	-0.000626
1.10694	0.000231	-0.000106	0.000965	-0.000157	-0.000509	0.000735		1.10694	-0.00115	-0.00245	-0.000787	-0.00235	-0.00267	-0.00118
1.10833	-0.00101	-0.000704	0.000458	-7.9e-05	-0.00017	-0.000686		1.10833	5.8e-05	-0.00151	0.000153	-0.00209	-0.00158	-0.00143
1.10972	-0.000304	-0.000583	0.00117	-0.000573	-0.000544	9.3e-05		1.10972	-4e-05	-0.00213	-0.00156	-0.00207	-0.00177	-0.00144
1.11111	5.1e-05	-0.000519	0.000766	-0.000559	-0.00129	-0.00047		1.11111	-9.7e-05	-0.00274	-0.0014	-0.000898	-0.00301	-0.00175
1.1125	-0.000338	-0.00096	0.000433	-0.000851	-0.000543	-0.00042		1.1125	-0.00118	-0.00184	-0.000156	-0.00138	-0.00246	-0.00209
1.11389	-0.000366	-0.000581	0.00119	-4e-06	-6.5e-05	0.00137		1.11389	-0.00161	-5.2e-05	-0.00135	-0.00105	-0.00263	-0.00237
1.11528	-0.000501	-0.00114	0.000678	-0.000742	0.000704	0.000294		1.11528	0.000114	-0.000909	-0.000772	-0.00173	-0.00261	-0.000977
1.11667	0.00039	-6.2e-05	0.00079	-0.000863	-2.9e-05	-0.000613		1.11667	-0.000485	-0.00127	-0.00126	-0.000129	-0.00176	-0.00222
1.11806	-0.000523	0.000147	0.000709	0.000318	-0.00147	0.001		1.11806	-0.00118	-0.000626	-0.00149	-0.000446	-0.00215	-0.00224
1.11944	-0.000686	0.00045	0.00127	-0.000611	-0.000667	0.00076		1.11944	-0.000977	-0.00163	-0.00156	-0.00316	-0.00238	-0.00124
1.12083	-0.00104	-0.00042	0.00104	0.000212	0.000433	-0.000608		1.12083	-0.00047	-0.000966	-0.00184	-0.00143	-0.00209	-0.00141
1.12222	2e-06	-0.000167	0.00107	-0.000715	-0.000131	0.000145		1.12222	-0.000647	-0.000528	-0.000626	-0.0011	-0.00234	-0.00143
1.12361	0.000681	-0.000213	-0.000176	-0.000732	-0.000947	-0.000136		1.12361	-0.000896	-0.00181	-0.000521	-0.00184	-0.00235	-0.0012
1.125	0.00019	-0.000152	0.00112	-0.00168	-0.0017	0.000114		1.125	-0.00106	-0.00228	-0.000742	-0.000572	-0.002	-0.000899
1.12639	-0.00118	1.5e-05	0.00125	-0.0013	-0.0009	0.000363		1.12639	-0.000556	-0.000241	-1.6e-05	-3e-06	-0.000791	-0.00103
1.12778	-0.000602	-0.000161	0.00104	-0.000591	-0.000165	-0.00105		1.12778	-0.00149	-0.000724	-0.000833	-0.0013	-0.0013	-0.002
1.12917	0.000121	0.000174	0.00125	0.000269	-0.00107	-0.0002		1.12917	-0.000436	-0.000689	-0.00141	-0.00215	-0.0022	-0.000837
1.13056	0.000986	-0.000582	0.000918	-0.0008	0.000175	-0.000195		1.13056	-0.00108	-0.00224	-0.00149	-0.00129	-0.00169	-0.00117
1.13194	-0.00051	-0.000545	-0.00025	-0.000648	-0.000822	-0.00034		1.13194	-0.000466	-0.00171	-0.000593	-9.3e-05	-0.00148	-0.00112
1.13333	1.9e-05	-0.000246	0.000379	-0.00103	-0.00122	-7.1e-05		1.13333	-0.000592	-0.00148	-0.000448	-0.00166	-0.00217	-0.00229
1.13472	0.000896	-0.000929	0.00121	-0.000159	-0.000732	4.5e-05		1.13472	-0.000804	-0.000118	-0.00106	-0.00258	-0.00242	-0.00204
1.13611	-0.000298	-6.2e-05	0.000521	-0.000428	8.2e-05	0.000547		1.13611	-0.00116	-0.00147	-0.000167	-0.00184	-0.00205	-0.00204
1.1375	-0.000553	-0.000674	0.000196	-0.000183	-0.000828	-0.000858		1.1375	-0.000919	-0.000476	-0.000479	-0.0014	-0.00112	-0.0022
1.13889	-0.000568	-0.00129	0.000342	-0.000604	0.000139	-0.000484		1.13889	0.000496	-0.0013	-0.000351	-0.00137	-0.00191	-0.000855
1.14028	-1.8e-05	-0.00053	0.000953	-0.000967	-0.00144	-4.5e-05		1.14028	-0.0002	-0.00184	-0.000771	-0.00196	-0.00293	-0.00176
1.14167	-0.00116	-0.000302	0.00156	-0.00115	-9.5e-05	-0.000205		1.14167	-0.00151	-0.000942	-0.000742	-0.00183	-0.00257	-0.00111
1.14306	-0.000248	-0.000299	0.00125	-0.000821	-0.00124	0.000279		1.14306	-0.00132	-0.00128	-0.000691	-0.00184	-0.00221	-0.000755
1.14444	-0.000316	-9.8e-05	0.000726	-0.00173	-0.000292	-0.000277		1.14444	-0.000329	-0.00212	-0.0011	-0.0016	-0.00109	-0.00277
1.14583	-0.000949	-0.000419	0.00131	-0.00132	-0.00101	0.000139		1.14583	0.000146	-0.00284	-0.000727	0.000253	-0.00107	-0.0017
1.14722	-0.000135	-0.00076	0.00121	-0.00177	-0.00132	0.00127		1.14722	-0.0013	-0.00136	-0.000678	-0.00143	-0.0023	-0.00147
1.14861	-0.000702	0.000114	0.000898	-0.000974	-0.00102	0.000601		1.14861	-0.00147	-0.00152	-0.000494	-0.00177	-0.00279	-0.00157
1.15	-0.000466	-0.000208	0.000755	-0.000322	-0.000723	-0.000376		1.15	-0.000868	-0.00169	-0.000603	-0.00157	-0.00207	-0.000815
1.15139	0.000729	0.000387	0.000654	-0.00132	-0.000234	-0.000843		1.15139	-0.00114	-0.0025	-0.000412	-0.00124	-0.00182	-0.00104
1.15278	0.000209	-0.000255	0.000711	-0.00106	-0.00101	0.000283		1.15278	-0.000536	-0.00196	-0.00126	-0.00159	-0.00213	-0.00149
1.15417	-0.000325	2.4e-05	0.000561	0.000165	-0.000591	-0.000233		1.15417	-0.00152	-0.00148	-0.000327	-0.000781	-0.00213	-0.00164
1.15556	-0.000552	-0.000441	0.000956	6.8e-05	-0.00102	0.00121		1.15556	1.4e-05	-0.00174	-0.00135	-0.00138	-0.00216	-0.00135
1.15694	-0.00023	-0.000331	0.00132	-0.000534	-0.00107	0.000189		1.15694	-0.000531	-0.00148	-0.000328	-0.00143	-0.00195	-0.00193
1.15833	-0.000294	0.000637	0.00109	-0.000586	-0.00243	-0.000506		1.15833	-0.000752	-0.0026	-0.000172	-0.00106	-0.00102	-0.000414
1.15972	0.000279	-0.000644	0.0002	-0.00124	0.000251	-0.000857		1.15972	-0.000899	-0.0022	-0.000576	-0.00136	-0.00143	-0.00118
1.16111	-0.000296	-0.00022	0.000307	-0.000474	0.000827	-0.00068		1.16111	-0.00178	-0.000166	0.00058	-0.000764	-0.00134	-0.00181
1.1625	-4.9e-05	0.000503	7.6e-05	-0.00059	0.000231	0.000516		1.1625	-0.0014	-0.00109	-0.000414	-0.000551	-0.00287	-0.00209
1.16389	-0.000851	-0.00115	0.000703	-0.000919	0.000784	-0.000476		1.16389	-6.1e-05	-0.000787	-0.000671	-0.000863	-0.000798	-0.00126
1.16528	-0.000405	-0.000655	0.00104	-0.00178	-0.000198	-0.000217		1.16528	-0.000349	-0.00111	-0.000748	-0.000681	-0.0023	-0.0017
1.16667	-2.5e-05	-0.000432	0.00134	-0.00127	-2.2e-05	-0.000674		1.16667	-0.00046	-0.00138	-0.00159	-0.00181	-0.00285	-0.00201
1.16806	-0.000665	0.000187	0.000939	-0.00107	9.1e-05	-0.00036		1.16806	-0.000251	-0.000992	-0.00246	-0.00125	-0.00227	-0.00199
1.16944	-0.000285	-0.000364	0.00081	-0.000598	-0.000645	-0.000254		1.16944	-0.000631	-0.00165	-0.000435	-0.00206	-0.00196	-0.00225
1.17083	6.5e-05	-0.000392	0.00111	-0.00065	-0.000944	-0.000353		1.17083	-0.000542	-0.00231	-0.00113	-0.00116	-0.00198	-0.00161
1.17222	-0.000556	9.7e-05	0.00165	-0.000435	-0.000751	0.000701		1.17222	-0.000873	-0.0004	-0.0014	-0.000163	-0.00219	-0.000767
1.17361	-1.5e-05	-0.00114	1e-05	0.000234	0.000304	-0.000245		1.17361	-0.00122	-0.000518	-0.00117	-0.000917	-0.00226	-0.00202
1.175	2.5e-05	-0.000678	0.000636	0.000389	-0.000122	0.000324		1.175	-0.000565	0.000281	-0.000845	-0.00137	-0.00302	-0.00217
1.17639	0.000107	-0.000114	0.00117	-0.000293	-0.000589	-0.000585		1.17639	-0.00108	0.000352	-0.000666	-0.00132	-0.00185	-0.00212
1.17778	-0.00073	0.000427	0.00115	-0.00103	0.000383	-5.8e-05		1.17778	-0.00139	-0.0013	-0.00146	-0.00129	-0.00164	-0.00154
1.17917	0.000124	-0.00121	0.00142	-0.000542	-0.00077	0.000181		1.17917	-0.0012	-0.000712	1.7e-05	-0.00135	-0.00135	-0.00223
1.18056	-0.00074	0.000254	0.00108	-0.000837	-0.000465	-1.9e-05		1.18056	-0.000259	-0.000481	-0.00132	-0.00174	-0.00259	-0.00192
1.18194	0.000446	0.000599	-0.000317	-0.00107	-0.000808	-0.000423		1.18194	-0.000349	-0.000492	-0.00223	-0.00134	-0.00256	-0.00215
1.18333	-6e-06	-0.000597	0.00127	-0.00184	-0.000745	-0.00026		1.18333	-0.00117	-0.0013	-0.00127	-0.00111	-0.00226	-0.00124
1.18472	-0.000928	-0.000226	0.00142	-0.0011	-0.000545	0.000472		1.18472	-0.00015	-0.000444	-0.00161	-0.0024	-0.00288	-0.00181
1.18611	6e-05	-0.000637	0.00107	8e-06	-0.000316	0.000852		1.18611	-0.000646	-0.00126	-0.00109	-0.000782	-0.00192	-0.00122
1.1875	-2.7e-05	-0.000466	0.000842	-0.00108	0.00069	5.5e-05		1.1875	-0.00123	-0.000728	0.000144	-0.000702	-0.00195	-0.00212
1.18889	0.000299	-0.000293	0.000548	-0.000788	-0.000475	6.2e-05		1.18889	-0.0004	-0.00157	-0.000815	-0.00207	-0.00206	-0.00227
1.19028	0.000287	-0.000289	0.000616	-0.00205	-0.0012	0.000678		1.19028	-0.00152	-0.00164	-0.0012	-0.00152	-0.00186	-0.002
1.19167	-0.000782	-0.000878	0.00116	-0.000675	-0.000533	2.2e-05		1.19167	-0.000192	-0.000808	-0.00208	-0.00113	-0.000682	-0.00141
1.19306	-0.000928	-0.000316	0.00152	-0.00121	-0.00118	0.000534		1.19306	-0.000534	-0.00144	-0.000773	-0.00132	-0.0013	-0.0017
1.19444	-0.000565	0.000763	0.00209	-0.0012	-0.000326	4.6e-05		1.19444	-0.000531	-0.00106	-0.00117	-0.00175	-0.00125	-0.00177
1.19583	-0.00105	-0.000745	0.0014	-0.00131	-0.000577	-1.9e-05		1.19583	0.000325	-0.000833	-0.000363	-0.00152	-0.00114	-0.00197
1.19722	-0.000771	0.000191	0.000712	-0.000946	-0.000439	-0.000642		1.19722	0.000271	-0.000352	-0.000457	-0.00105	-0.000892	-0.0015
1.19861	-0.000347	-0.000584	0.000568	-0.00123	-0.000837	-8.8e-05		1.19861	-0.000252	-0.000471	-0.000959	-0.00183	-0.00276	-0.00218
1.2	4.1e-05	-0.000249	0.00115	8.1e-05	-0.00139	0.000255		1.2	-0.000207	-0.00178	-0.000649	-0.00188	-0.00225	-0.000693
1.20139	-0.000274	0.000247	0.000334	0.000501	-0.000629	-9.5e-05		1.20139	-0.000388	-0.000418	-0.000362	-0.0021	-0.00145	-0.00182
1.20278	-0.000411	-0.00106	0.00114	7.8e-05	-0.000273	4.3e-05		1.20278	0.00074	-0.00161	-0.00127	-0.00176	-0.00202	-0.00202
1.20417	-0.00012	-0.000709	0.00152	-0.00165	-0.0003	-0.000373		1.20417	0.000706	-0.00175	-0.00116	-0.00181	-0.00153	-0.000791
1.20556	0.000479	-0.000324	0.000468	-0.0009	-0.000829	-0.000202		1.20556	-0.000692	-0.00171	-0.000197	-0.00136	-0.00211	-0.00127
1.20694	-0.000429	-9.7e-05	0.00176	-0.00115	0.00025	-0.000232		1.20694	-0.000729	-0.00235	-0.000145	-0.00132	-0.00152	-0.00231
1.20833	-0.000709	9.4e-05	0.00134	-0.000672	-0.00062	0.000147		1.20833	-0.000378	-0.00201	-0.000751	-0.00218	-0.0013	-0.00131
1.20972	-2.5e-05	-0.000435	0.00117	-0.000293	-0.00116	0.000274		1.20972	-0.0012	-0.00111	-0.00106	-0.00169	-0.00154	-0.00289
1.21111	-0.000266	-0.000877	0.00123	-0.00203	-0.00148	0.000132		1.21111	-5.6e-05	-0.000727	-0.000882	-0.00199	-0.0021	-0.00116
1.2125	-0.000318	2.2e-05	0.000269	-0.00146	-2.6e-05	-0.000432		1.2125	-0.0013	-0.000536	-0.00045	-0.00136	-0.00179	-0.0011
1.21389	0.000522	-3e-05	0.00104	-0.000528	3.2e-05	0.000986		1.21389	-0.000738	-0.000885	-0.000715	-0.00117	-0.00215	-0.0012
1.21528	-0.000647	0.000322	0.000631	-0.000668	-0.000359	0.000473		1.21528	7.9e-05	-0.00148	-0.00151	-0.000882	-0.00107	-0.000301
1.21667	-0.00093	-0.00147	0.00057	0.000355	-0.00128	0.000741		1.21667	-0.00101	0.000102	-0.00145	-0.00214	-0.00156	-0.000552
1.21806	-0.000588	-0.000888	0.000836	0.000311	-0.000894	-0.000818		1.21806	-0.000655	-0.00089	-0.000404	-0.00166	-0.00203	-0.00129
1.21944	-0.000929	-0.000305	0.000592	-0.00112	-0.00104	-0.000745		1.21944	-0.00118	1.8e-05	-0.00106	-0.00173	-0.00329	-0.00191
1.22083	0.000815	0.0007	0.00194	-0.00103	0	0.000648		1.22083	-0.00111	-0.00109	-0.00106	-0.00154	-0.00249	-0.00232
1.22222	-0.000321	1.2e-05	0.00111	-0.000397	-0.00107	2.8e-05		1.22222	-0.000822	-0.00129	-0.00107	-0.00161	-0.00296	-0.00209
1.22361	-0.0006	0.000703	2.9e-05	-0.000494	-0.000923	-0.00102		1.22361	-0.000584	-0.000658	-0.000813	-0.00221	-0.00274	-0.00174
1.225	-0.000794	-7.2e-05	0.000171	-7.6e-05	-0.000363	-0.00047		1.225	-8.7e-05	-0.00158	-2.8e-05	-0.0025	-0.0013	-0.00237
1.22639	0.000399	-0.000283	0.000727	-0.000757	-0.00127	-8.9e-05		1.22639	-0.000422	-0.00144	-0.00142	-0.00189	-0.00221	-0.00233
1.22778	7.3e-05	-0.00112	0.000532	-0.000599	0.000344	-0.00061		1.22778	-0.000991	-0.000561	-0.00106	-0.00083	-0.00219	-0.00298
1.22917	-0.000282	7e-06	0.000365	-0.000834	-0.000257	-0.000193		1.22917	-0.000778	-0.000801	0.000345	-0.00213	-0.00255	-0.00254
1.23056	-0.000362	-0.00071	0.0008	-0.000888	-0.000527	8.3e-05		1.23056	-4e-06	-0.000607	-0.000543	-0.00234	-0.00183	-0.000895
1.23194	-0.000129	-0.00115	0.000397	-0.001	-2.7e-05	-0.00013		1.23194	-0.00035	-0.00203	0.000958	-0.00209	-0.00178	-0.000564
1.23333	-0.000335	0.000322	0.00137	1.9e-05	-0.000969	-0.000249		1.23333	-0.00121	-0.0017	-0.000333	-0.0012	-0.00169	-0.00148
1.23472	-0.000329	0.000948	0.00116	0.000138	-0.000715	0.000778		1.23472	-0.00171	-0.00131	9.4e-05	-0.00127	-0.00171	-0.00209
1.23611	-8e-05	-0.000302	0.000736	-0.000517	0.000149	0.00152		1.23611	-0.00118	-0.00153	-0.00198	-0.00124	-0.00125	-0.00127
1.2375	0.000758	0.000562	0.000695	-0.00165	0.00019	0.000891		1.2375	-0.000936	-0.000124	-0.000845	-0.00154	-0.00221	-0.0024
1.23889	-0.000473	0.000444	0.00122	-0.00142	0.000301	0.000338		1.23889	0.000282	0.000264	-0.00131	-0.000927	-0.00141	-0.00222
1.24028	-0.000588	-0.000425	-0.000187	-0.00165	-0.000746	0.00399		1.24028	-0.000386	-0.0013	-0.00174	-0.00153	-0.00051	-0.00148
1.24167	-0.000969	-0.000594	0.00058	-0.00093	-0.000277	0.000381		1.24167	-0.00114	-0.00165	-0.00046	-0.00178	-0.000589	-0.00185
1.24306	-0.000806	-0.000917	0.001	0.000421	-0.000234	-0.000697		1.24306	-0.000559	-0.0013	-0.00105	-0.00283	-0.00153	-0.00191
1.24444	-0.000277	-8.1e-05	-6.1e-05	-5e-06	5.4e-05	0.000496		1.24444	-0.00109	-0.000978	-0.000938	-0.00192	-0.00221	-0.00171
1.24583	-0.000686	0.000305	0.00116	-0.000795	0.000692	0.000197		1.24583	-0.000711	-0.00229	-0.00163	-0.00127	-0.00222	-0.00131
1.24722	-0.000412	0.000142	0.00061	-0.000769	0.00127	9.9e-05		1.24722	-0.000257	-0.00141	-0.000724	-0.00211	-0.00303	-0.00188
1.24861	-3.7e-05	-0.000993	0.00178	-0.00122	1.5e-05	0.000214		1.24861	-0.000131	-0.00159	-0.00126	-0.000626	-0.00137	-0.00136
1.25	-0.000429	-0.000757	0.00094	-0.000658	-2e-05	0.000588		1.25	-0.00182	-0.00118	-0.00166	-0.00226	-0.002	-0.000933
1.25139	-0.00102	0.000168	0.00114	-0.000204	-0.00108	0.000927		1.25139	-7.4e-05	-0.00021	-0.000253	-0.00196	-0.00143	-0.00164
1.25278	-0.000911	0.00029	0.000678	-0.00127	-0.000672	0.000125		1.25278	-0.000205	-0.000593	-0.00165	-0.00184	-0.00197	-0.000792
1.25417	-0.000665	-0.000132	0.000601	-0.00145	-0.000102	0.000526		1.25417	7.5e-05	-0.0013	-0.00222	-0.00201	-0.00202	-0.00144
1.25556	-7e-05	-0.000231	0.000603	-0.00118	-0.000878	7e-05		1.25556	-5e-05	-0.00157	-0.00018	-0.00214	-0.0012	-0.00302
1.25694	-0.000297	-0.000806	0.000944	-0.000981	-0.000261	-5.2e-05		1.25694	-0.000633	-0.00104	-0.000472	-0.00309	-0.00167	-0.00245
1.25833	-0.00111	-0.000225	0.00118	-0.000215	0.000251	0.00108		1.25833	-0.000294	-0.000573	-0.00152	-0.00292	-0.00158	-0.00194
1.25972	0.000299	0.000347	0.00147	-0.000391	-0.000261	0.00106		1.25972	-3.7e-05	-0.000799	-0.00146	-0.0019	-0.00188	-0.0012
1.26111	-0.00128	9.2e-05	0.000585	-0.000111	0.000177	0.000523		1.26111	-0.000921	-0.000974	-0.000829	-0.00177	-0.000631	-0.00124
1.2625	-0.00132	-0.000227	0.00156	0.000227	0.00114	-0.000296		1.2625	-0.00111	-0.0014	-0.00227	-0.00156	-0.00123	-0.00165
1.26389	0.000627	-0.0011	-0.000117	-0.000153	-7.4e-05	-0.000186		1.26389	-0.000949	-0.00158	-0.001	-0.00206	-0.000772	-0.00152
1.26528	-0.000108	-0.000555	0.000712	-8e-05	0.000257	-0.000115		1.26528	-0.000552	-0.00148	0.000207	-0.00122	-0.00104	-0.00218
1.26667	-0.000427	-0.000369	0.000453	-0.00115	-0.000748	-0.000987		1.26667	-0.000463	-0.00171	-0.000141	-0.00083	-0.00147	-0.00215
1.26806	0.000541	-0.000507	0.000187	-0.000477	-0.000348	0.000388		1.26806	-0.00042	-0.00202	-0.000434	-0.000633	-0.002	-0.0021
1.26944	-0.000356	-0.000295	-1.8e-05	-0.00125	-0.000246	-0.000112		1.26944	-0.00142	0.000128	-0.000449	-0.00183	-0.00221	-0.00208
1.27083	-0.000776	-0.000328	0.000362	-0.00031	-0.000365	0.000628		1.27083	0.000535	-0.00115	-0.00145	-0.00112	-0.00207	-0.00149
1.27222	-0.000778	3.9e-05	0.000668	-0.000664	-7.5e-05	0.000942		1.27222	0.000229	-0.000637	-0.00118	-0.000431	-0.00162	-0.00142
1.27361	-0.000754	0.000312	0.00175	-0.000537	0.000406	-0.000406		1.27361	-0.000321	-0.000601	-0.000488	-0.00149	-0.00293	-0.00195
1.275	-0.00114	-0.000286	0.00146	-0.00093	0.000321	-0.00089		1.275	0.000247	-0.00118	-0.000666	-0.00145	-0.000687	-0.00187
1.27639	-0.000968	-0.000734	0.000888	-0.000736	0.000136	-0.000862		1.27639	0.0004	-0.000811	-0.000847	-0.00112	-0.000314	-0.00228
1.27778	-0.000265	-0.00024	0.000847	-0.000535	0.000592	9.6e-05		1.27778	0.00103	-0.00118	-0.000627	-0.00122	-8.7e-05	-0.00225
1.27917	0.000725	-0.000506	0.000711	-0.00117	-1.7e-05	-0.000242		1.27917	0.00105	-0.00142	-0.00144	-0.000509	-0.00267	-0.00236
1.28056	-0.000647	0.000259	0.00026	6e-05	0.000434	-0.0007		1.28056	0.000464	-0.00135	-0.000658	-0.00185	-0.00137	-0.00289
1.28194	-0.000965	-9.6e-05	0.000642	-0.00118	-0.000582	-0.00054		1.28194	0.000653	-0.00164	-0.00139	-0.000811	-0.0015	-0.00113
1.28333	-0.000391	-0.00078	0.000951	0.000182	-6.1e-05	0.000634		1.28333	-0.000405	-0.00153	-0.00146	-0.00287	-0.000871	-0.0021
1.28472	-0.000451	-0.000199	0.000337	-0.000808	-0.000216	-0.000284		1.28472	0.000483	-0.00173	-0.00138	-0.00181	-0.00161	-0.000883
1.28611	-6.8e-05	0.000339	0.000467	-0.00101	-0.000241	0.00026		1.28611	-0.000172	-0.00187	-0.000925	-0.00209	-0.00108	-0.00147
1.2875	-0.000769	-0.000106	0.000141	-0.00152	-0.00123	0.000362		1.2875	0.000106	-0.0011	-0.00113	-0.00119	-0.000973	-0.00208
1.28889	-0.00154	9.3e-05	0.000302	0.000291	-7.1e-05	0.000273		1.28889	-0.00104	-0.00194	-0.000859	-0.00159	-0.00191	-0.00246
1.29028	-0.000711	-0.000564	0.00137	-0.000487	-0.000111	0.000742		1.29028	-0.000252	-0.00145	-0.00101	-0.00154	-0.00175	-0.00158
1.29167	0.000162	-0.000572	0.00185	-0.00057	0.000347	0.000424		1.29167	-0.00015	-0.000941	-0.000811	-0.00206	-0.00246	-0.00126
1.29306	0.000234	-0.000315	0.00202	-0.000414	-0.000419	6.2e-05		1.29306	-0.00053	-0.00164	-0.00112	-0.00112	-0.000703	-0.00264
1.29444	0.000188	-0.000614	0.000574	-0.000527	-0.00061	0.00048		1.29444	-0.000897	-0.0013	-0.00108	-0.00196	-0.00124	-0.000714
1.29583	0.000257	-8.4e-05	0.000569	-0.00032	-0.000533	-0.000471		1.29583	-0.000545	-0.00244	-0.000563	-0.00126	-0.000862	-0.00142
1.29722	-0.00067	0.000487	0.000813	-0.00118	-0.000317	-0.000769		1.29722	-0.00136	-0.0011	-0.0013	-0.000882	-0.000163	-0.00135
1.29861	-0.000624	-0.000154	0.000247	-0.0012	0.000246	-0.00151		1.29861	-0.00219	-0.0012	-0.00023	-0.00132	-0.00139	-0.00219
1.3	-0.000579	-0.000353	0.001	-0.000792	-0.000284	-6.3e-05		1.3	-0.0013	-0.00107	-0.00041	-0.00246	-0.0026	-0.00234
1.30139	-5.3e-05	0.000797	0.00135	-8.7e-05	-0.000779	0.00164		1.30139	-0.00121	-0.00179	-0.00171	-0.0019	-0.0016	-0.00159
1.30278	-0.000473	-0.000759	0.000913	-0.000557	0.000186	0.000381		1.30278	-0.00241	-0.00228	-0.0003	-0.00221	0.000112	-0.00126
1.30417	-0.0013	0.000595	0.00175	-0.00096	-5.9e-05	0.000198		1.30417	-0.000446	-0.000597	-0.000893	-0.00137	-0.000526	-0.000818
1.30556	-9e-06	-0.000305	0.000684	-0.000499	0.000218	0.000478		1.30556	0.000777	-0.00105	-0.00105	-0.00107	-0.000969	-0.00116
1.30694	-0.000639	-0.000442	0.00086	-0.00172	-3.7e-05	-0.000571		1.30694	0.000569	-0.00128	-0.00116	-0.00142	-0.000447	-0.00177
1.30833	-0.000293	0.000702	0.000202	-0.00164	-0.00121	-0.00142		1.30833	-0.000252	-0.00245	-0.00115	-0.00181	-0.00114	-0.00226
1.30972	6.7e-05	0.00129	0.00171	-0.00114	-0.000967	0.000414		1.30972	-0.00101	-0.00173	-0.00134	-0.00155	-0.000281	-0.00208
1.31111	0.000189	0.00024	0.00179	-0.000539	0.000141	-0.000466		1.31111	-0.00126	-0.00205	-0.000266	-0.00167	-0.000602	-0.00225
1.3125	0.000591	-0.000598	0.000754	-0.00114	0.00161	-0.000139		1.3125	-0.000808	-0.00208	-0.000898	-0.00241	-0.00125	-0.00183
1.31389	-0.000159	0.000211	0.00128	-0.000605	0.000321	0.000848		1.31389	-0.000712	-0.000689	0.000138	-0.00292	-0.00221	-0.00131
1.31528	0.000159	0.000121	0.000918	0.000403	-0.000873	-0.000196		1.31528	0.000129	-0.000629	-0.00022	-0.00172	-0.00115	-0.000487
1.31667	-0.000634	0.000474	-6.1e-05	-0.00018	0.000156	-0.000557		1.31667	-7.4e-05	-0.00173	-0.000284	-0.00114	0.000255	-0.00155
1.31806	-0.000426	-0.000839	0.0011	-0.000125	-0.000245	0.00106		1.31806	-0.000329	-0.00208	-0.000949	-0.00113	-0.000187	-0.000453
1.31944	-0.00026	-0.0011	0.000971	-0.00034	0.000254	0.000799		1.31944	-0.00151	-0.00155	-0.000365	-0.00215	-0.000599	-0.00134
1.32083	-0.000348	-0.000556	0.000357	-0.000619	-0.00079	0.000228		1.32083	-0.000455	-0.00152	-0.00108	-0.00139	-0.000742	-0.00193
1.32222	-0.00055	-0.000317	0.000903	-0.00104	-0.00045	0.000416		1.32222	-9.7e-05	-0.000865	-5.7e-05	-0.00205	-0.00108	-0.00145
1.32361	-0.000308	3.7e-05	0.000397	-0.00182	-8.1e-05	0.000206		1.32361	0.000867	-0.00103	3.4e-05	-0.00159	-0.000914	-0.00147
1.325	2.7e-05	0.00112	0.000947	-0.0011	0.000313	0.000511		1.325	-4e-06	-0.00183	-0.00025	-0.00158	0.000568	-0.00205
1.32639	0.000491	-0.000538	0.00173	0.000117	0.000336	0.000802		1.32639	0.000597	-0.000308	-0.000416	-0.00167	0.00172	-0.00181
1.32778	-8.1e-05	0.000116	0.00114	-0.000792	0.000621	0.00034		1.32778	-0.000102	-0.00226	-0.00119	-0.00193	-0.00156	-0.00231
1.32917	-0.000149	0.000934	0.00125	-0.00164	-0.000237	9.7e-05		1.32917	-0.00186	-0.00138	-0.00107	-0.000742	-0.00235	-0.00231
1.33056	7.4e-05	0.000289	0.00056	-0.00173	-7.2e-05	-0.000851		1.33056	-0.000432	-0.00181	0.000457	-0.0012	-0.00255	-0.00228
1.33194	-0.000667	0.000103	0.000378	-0.000977	-0.000478	-0.00083		1.33194	-0.000176	-0.00166	-3.4e-05	-0.00108	-0.00199	-0.00111
1.33333	-0.000274	0.000141	6.4e-05	-0.00125	0.00137	-0.000343		1.33333	-0.000693	-0.00107	-0.00051	-0.000169	-0.00169	-0.0017
1.33472	2.1e-05	3.8e-05	0.000961	-0.00156	0.00417	-0.000242		1.33472	-0.000217	-0.00187	-0.000837	-0.000802	-0.00111	-0.00326
1.33611	0.000486	-7e-06	0.000502	-0.000842	0.00117	-0.000373		1.33611	-0.00104	-0.000706	-0.000501	-0.0016	-0.000917	-0.00276
1.3375	-0.000278	0.000681	0.000441	-0.000217	4.2e-05	0.000342		1.3375	-0.00168	-0.000498	-0.000738	-0.000708	-0.000811	-0.00262
1.33889	-1.9e-05	-3.5e-05	0.000917	-0.000442	-0.000693	0.00145		1.33889	-0.000445	-0.000348	-0.00168	-0.000936	-0.000362	-0.0019
1.34028	-4.4e-05	-0.000788	0.000752	-7.8e-05	0.00131	0.00057		1.34028	0.000381	-0.00194	-0.00137	-0.000618	-0.000925	-0.00198
1.34167	0.000119	-0.000494	7.6e-05	0.000219	-0.00114	0.000762		1.34167	0.00101	-0.000456	-0.00095	-0.00203	-0.00122	-0.00275
1.34306	0.000217	-0.000776	0.000145	-0.000242	-0.000619	0.000818		1.34306	-0.000161	-0.00118	-0.000189	-0.000774	0.000256	-0.00229
1.34444	-0.00099	-0.00115	0.00134	-0.00015	-0.000432	-0.000452		1.34444	-0.000316	-0.000891	0.000402	-0.000548	0.000545	-0.00348
1.34583	-0.000693	-9e-05	0.000878	-0.0012	0.000803	6e-05		1.34583	-0.000269	-0.00103	8.2e-05	-0.00195	0.000234	-0.00201
1.34722	-2.3e-05	0.000373	0.00151	-0.000746	-6.2e-05	1e-05		1.34722	-2.3e-05	-0.00202	-8.8e-05	-0.00234	-0.000122	-0.00187
1.34861	0.00109	0.000304	0.00119	-0.00107	-7.2e-05	0.000471		1.34861	0.000418	-0.00209	1.4e-05	-0.00218	-0.001	-0.00188
1.35	0.000596	-0.000902	0.000329	-0.00015	-0.000648	0.00141		1.35	0.000721	-0.00152	-0.000174	-0.00167	-0.00159	-0.00151
1.35139	-3.8e-05	0.000356	0.00046	-0.000354	-0.000104	0.000351		1.35139	-0.000115	-0.00129	0.000589	-0.000918	0.000372	-0.00195
1.35278	0.000425	0.000214	0.000848	-0.000209	0.000187	-0.000618		1.35278	-0.000192	-0.000536	0.000325	-0.000464	-0.000706	-0.00151
1.35417	-0.000592	0.00095	0.00126	0.000146	-0.000768	0.000129		1.35417	-0.000398	-0.000935	0.000623	-0.000808	-0.000337	-0.000576
1.35556	-0.000287	-0.000837	0.00029	-0.00107	-0.000907	0.00052		1.35556	-0.000611	0.000484	0.000427	-0.00118	-0.000855	-0.00159
1.35694	-0.000106	-0.00115	0.000618	-0.00148	-0.00054	-4.1e-05		1.35694	0.000232	-0.000555	-0.000257	-0.00181	0.00054	-0.00209
1.35833	-7.8e-05	-0.000487	0.00055	-0.000744	-9e-05	0.000687		1.35833	0.000263	-0.00136	0.000132	-0.000985	-0.000426	-0.00169
1.35972	0.000263	0.00119	0.000735	-0.000768	3e-05	0.00118		1.35972	0.000768	-0.00185	-0.000756	-0.000293	-0.00116	-0.000759
1.36111	3.6e-05	-0.000951	-2.9e-05	-1.1e-05	-0.000215	0.000754		1.36111	7.6e-05	-2.2e-05	-0.000828	-0.00101	-0.00217	-0.00107
1.3625	0.00033	-0.000857	-0.000289	-0.0016	3.6e-05	7.2e-05		1.3625	-0.00128	-0.00136	-0.000381	-0.000767	-0.000179	-0.000346
1.36389	7.4e-05	0.000469	0.00116	-0.000512	-0.00108	-0.000367		1.36389	-0.000133	-0.00253	0.00157	-0.00185	-0.00216	-0.00118
1.36528	0.000422	-0.000275	0.000837	-0.00116	-0.000116	-0.00091		1.36528	-0.000189	-0.0013	-0.000711	-0.0016	-0.00156	-0.00091
1.36667	-0.000212	-0.000323	0.000927	-0.00038	0.000694	-0.000528		1.36667	0.000363	-0.000706	-0.000368	-0.00218	-0.000839	-0.000919
1.36806	0.000306	-5.8e-05	0.00184	-0.000593	0.000703	0.000221		1.36806	-0.00123	-0.00232	0.000202	-0.00215	-0.000268	-0.00171
1.36944	0.000489	-7.1e-05	0.000602	-0.000403	-1.3e-05	-0.00024		1.36944	0.000766	-0.00234	0.000185	-0.0019	-0.00112	-0.00126
1.37083	0.000352	-0.00078	0.000161	4.2e-05	-0.000456	2.9e-05		1.37083	-3.1e-05	-0.00132	-2.5e-05	-0.00188	0.000329	-0.00125
1.37222	0.000214	-0.000213	0.000736	0.000366	1.2e-05	0.000816		1.37222	-0.000154	-0.00122	-0.00087	-0.0012	0.000473	-0.00249
1.37361	-0.00087	-0.000281	0.000702	-0.00122	-0.000671	0.000158		1.37361	0.00069	-0.000805	0.000338	-0.00126	0.0008	-0.00115
1.375	-0.000627	-3.5e-05	0.00052	-0.000923	9.7e-05	0.00104		1.375	-0.000521	-0.000422	-0.00149	-0.000275	0.000522	-0.00185
1.37639	-0.000223	-1.7e-05	0.000117	-0.00089	0.000696	-0.00024		1.37639	0.00122	-0.0015	-0.00109	-0.000502	-0.00107	-0.0015
1.37778	-4.3e-05	-0.000514	0.000478	-0.000726	-0.000102	-0.000495		1.37778	0.00137	-0.00148	-0.0015	-0.0015	-0.000655	-0.00186
1.37917	0.000724	-0.000184	0.00152	-0.000314	0.000433	-0.00135		1.37917	-0.000361	-0.00138	0.00247	-0.0012	-5.5e-05	-0.00211
1.38056	6.2e-05	-0.000294	0.0009	-0.000493	-0.000217	0.000415		1.38056	0.000191	-0.00122	0.000145	-0.00152	-0.000392	-0.00237
1.38194	-0.000486	-0.000924	0.00195	-0.000534	0.000674	0.00116		1.38194	0.000562	-0.000337	-0.000114	-0.00188	-0.000691	-0.00107
1.38333	-0.00143	-0.000273	0.000626	0.000349	0.000385	0.000175		1.38333	0.000213	-0.000762	0.00086	-0.0016	0.000199	-0.00184
1.38472	-0.00011	0.000214	0.000116	-0.000168	3.4e-05	0.000559		1.38472	-0.00035	-0.00144	-0.00012	-0.00242	-0.000712	-0.0021
1.38611	-0.000326	0.000413	0.00122	-9.7e-05	-0.000154	0.000143		1.38611	-0.000734	-0.00219	-9.4e-05	-0.000353	-0.00101	-5.7e-05
1.3875	0.000224	0.00028	0.000902	-0.000267	0.000462	0.000682		1.3875	0.00086	-0.000684	-7.8e-05	-0.0011	-0.000611	-0.00325
1.38889	-8.5e-05	3.6e-05	0.000777	-0.000727	0.000409	0.00199		1.38889	-0.000578	-0.00129	-0.000229	-0.00132	-0.00168	-0.0021
1.39028	-0.000828	-7.9e-05	0.000847	-0.00117	-0.000205	0.00201		1.39028	-0.00143	-0.000492	-0.00102	-0.00148	-0.000359	-0.00264
1.39167	1.2e-05	0.000718	0.00151	-0.00174	-0.00123	-0.000274		1.39167	-0.000453	-0.000563	-0.000907	-0.00172	9.7e-05	-0.00207
1.39306	-0.000428	0.000464	0.00182	-0.00106	-0.000821	-0.000682		1.39306	-0.000812	-0.000636	0.00014	-0.00135	-0.000269	-0.00277
1.39444	-0.000893	0.000424	0.00131	-0.000926	0.00043	-0.000482		1.39444	-0.000117	-0.000383	-0.000394	-0.00118	0.00205	-0.00179
1.39583	5.6e-05	-0.000759	0.00255	-0.000932	0.000103	0.000839		1.39583	0.000816	-0.00077	-0.00116	-0.00164	-0.000939	-0.000931
1.39722	0.00022	0.000204	0.00112	-0.000739	-0.000563	0.000698		1.39722	0.000281	-0.00101	-0.000703	-0.00192	-0.00175	-0.00147
1.39861	0.000447	7.6e-05	0.00127	-0.000515	0.000223	0.000364		1.39861	0.00138	-0.00248	0.000187	-0.00226	-0.000879	-0.00234
1.4	0.000327	0.000745	0.000488	-6.5e-05	-0.00051	1e-05		1.4	0.00054	-0.00172	-0.000898	-0.00169	-0.000174	-0.00207
1.40139	-0.00088	0.000823	0.00112	-4.8e-05	-0.000475	-4.4e-05		1.40139	-0.00119	-0.000915	0.000803	-0.00102	-0.000255	-0.00121
1.40278	0.00063	0.000682	0.000397	-0.001	-0.00124	0.000233		1.40278	-0.00164	-0.000737	0.000215	-0.00168	0.00125	-0.00262
1.40417	0.000376	0.00108	0.000993	-0.00105	-5.7e-05	0.00031		1.40417	0.000298	-0.00148	-0.00117	-0.00217	0.00125	-0.00181
1.40556	0.00119	0.000166	9.5e-05	-0.00045	0.000628	-0.00159		1.40556	5e-06	-0.00138	-0.00114	-0.00159	0.00145	-0.0024
1.40694	5.7e-05	0.00013	0.00116	-0.00105	-4e-05	3.9e-05		1.40694	-9.7e-05	-0.00097	0.000457	-9e-05	0.00129	-0.00202
1.40833	-0.000567	-0.000225	0.000924	-0.000348	5.4e-05	0.000509		1.40833	0.000322	-0.00128	0.000747	-0.000772	-4.2e-05	5e-06
1.40972	-0.000649	-0.000144	0.000934	-0.00107	-0.000459	0.00027		1.40972	-0.00124	-0.00144	-0.000153	-0.00133	6.3e-05	-0.00157
1.41111	-6.1e-05	8e-06	0.00181	-0.00118	-0.000377	0.000581		1.41111	-0.000578	0.000125	0.000284	-0.00161	0.000374	-0.00139
1.4125	-0.000429	5.2e-05	0.00124	-0.000729	-0.000203	0.000395		1.4125	-0.000891	-0.000731	-0.000915	-0.00211	0.00065	-0.00165
1.41389	4e-05	0.000588	0.000606	-0.000413	-4e-06	0.000754		1.41389	-0.000646	-0.00128	-0.00106	-0.00219	-0.00103	-0.00255
1.41528	0.0004	0.000521	0.00177	-0.000456	-0.000374	0.000446		1.41528	-0.000123	-0.000286	-8.1e-05	-0.00189	-0.00112	-0.00181
1.41667	1.5e-05	-0.000502	0.000624	-0.00125	-0.000425	0.00146		1.41667	0.000232	-1e-06	4.5e-05	-0.00121	0.00227	-0.000295
1.41806	-0.00079	0.000243	0.000533	-0.00049	0.000964	0.00131		1.41806	-0.000339	-0.0015	0.00133	-0.00156	0.00198	-0.0011
1.41944	-0.000614	0.000375	0.00152	-0.000354	0.000491	0.0014		1.41944	-5.5e-05	-0.0011	0.00141	-0.000106	7.8e-05	-0.00113
1.42083	0.000114	0.000144	0.00177	-0.000333	0.000504	0.000625		1.42083	0.000858	-0.00141	0.00124	0.000237	-0.00145	-0.00109
1.42222	-0.00093	-5.6e-05	0.00143	-0.00129	8e-06	-0.000239		1.42222	-0.000117	-0.000539	-0.000363	-0.00123	-0.000682	-0.000664
1.42361	-0.000498	-0.000478	0.00103	-0.00121	-0.000695	0.000295		1.42361	-0.000436	-0.000423	-2.6e-05	-0.001	0.000127	-0.00212
1.425	-4e-06	-0.000466	0.000234	0	-0.000153	-0.000655		1.425	-0.00106	-0.000675	-5.3e-05	-0.000781	0.00106	-0.00279
1.42639	0.00035	-0.00109	-5e-05	-0.000649	-2.4e-05	-0.000134		1.42639	-0.000878	-0.00211	0.00128	-0.00172	0.00128	-0.00205
1.42778	-3.3e-05	-0.000105	0.00132	-0.0017	0.000646	0.000423		1.42778	0.000666	-0.00188	0.00054	-0.0015	0.000214	-0.00205
1.42917	-0.000646	0.000407	0.000764	-0.000833	0.00112	-0.000233		1.42917	0.000268	-0.0018	0.000316	-0.00112	-0.000194	-0.00104
1.43056	0.000327	0.000194	0.000802	-0.000281	0.000974	0.000274		1.43056	-1.9e-05	-0.00145	0.000411	-0.0015	0.00145	-0.000875
1.43194	1e-05	-0.000849	0.00168	-0.00188	0.00116	-5.9e-05		1.43194	0.00146	-0.00144	0.00268	-0.00186	0.00213	-0.00289
1.43333	0.000191	-9e-06	0.000889	-0.00156	0.000277	-0.000951		1.43333	2.8e-05	-0.00112	-0.00015	-0.000851	-0.000466	-0.0012
1.43472	-6.2e-05	0.000161	0.000775	0.0007	0.00095	0.000169		1.43472	0.000605	-0.00104	-0.00052	-0.00163	0.000388	-0.000634
1.43611	-0.0014	0.000436	0.00178	-0.000326	0.000863	0.000173		1.43611	-0.0014	-0.00159	-0.000132	-0.00252	-0.000728	-0.00114
1.4375	-0.000309	-0.000331	0.000623	-0.000111	0.00121	0.000656		1.4375	-0.000857	-0.00126	-0.000125	-0.00175	-9.3e-05	-0.00261
1.43889	-0.000802	0.000254	0.000934	-0.00118	0.000481	-0.000248		1.43889	-0.00126	-0.000742	-0.00138	-0.000932	0.000553	-0.0015
1.44028	-0.000726	0.00024	0.000372	-0.000923	-0.000661	-0.000201		1.44028	-0.00027	-0.000737	-0.000462	-0.00219	0.00038	-0.00184
1.44167	-0.00114	-0.000632	0.000512	0.4744	0.000634	0.000432		1.44167	0.00029	-0.000356	0.00126	-0.00205	0.00125	-0.00189
1.44306	-9.6e-05	-0.000258	0.000731	1.31616	0.000422	9.6e-05		1.44306	0.000534	-0.00108	0.000448	-0.00141	0.000814	-0.00203
1.44444	-0.000693	0.00042	0.00126	0.01869	0.000501	0.000433		1.44444	0.000465	-0.00156	0.000363	-0.00106	0.00199	-0.000563
1.44583	-0.000395	5.6e-05	0.000696	0.000203	0.000113	0.00106		1.44583	-0.000416	-0.000836	0.000857	-0.0027	0.00278	-0.00173
1.44722	0.000449	-0.000802	0.00124	-0.0014	-0.000304	0.000161		1.44722	-0.000775	-0.000627	-0.000197	-0.00217	0.00319	-0.00152
1.44861	-0.00126	0.000355	1.1e-05	-0.000437	-0.000797	0.000893		1.44861	-5.2e-05	-0.000811	-0.000189	-0.00206	0.00274	0.00128
1.45	-9.1e-05	6e-06	0.000818	-1.2e-05	-0.00095	0.0013		1.45	-0.000787	-0.00164	0.00028	-0.00095	0.00134	-0.00119
1.45139	-0.000248	0.000301	0.000442	-0.00141	-0.00114	0.000679		1.45139	-0.00113	-0.00184	0.000744	-0.00107	0.00101	-0.000359
1.45278	-0.00048	-0.00113	0.000911	-0.000378	0.000455	0.000656		1.45278	-0.001	-0.000638	-0.000161	-0.00112	-0.00115	-0.00143
1.45417	-0.000336	-0.00084	8.5e-05	4.6e-05	0.000559	0.00097		1.45417	-0.000157	-0.0016	0.000293	-0.0021	0.000927	-0.00174
1.45556	-0.00108	0.000269	0.000445	-4e-06	0.00117	0.000556		1.45556	-0.000907	-0.000812	5.3e-05	-0.00118	0.000424	-0.00199
1.45694	-0.000842	-0.000635	0.000573	-0.000192	-9.6e-05	0.000748		1.45694	-0.000681	-0.000306	5.3e-05	-0.0013	0.00282	-0.00205
1.45833	-0.0013	-9.2e-05	0.00139	-0.00136	0.000604	-0.000561		1.45833	0.000423	-0.000574	0.00188	-0.00193	0.00115	-0.00234
1.45972	-0.000571	0.00101	0.00111	-0.0012	0.000151	0.00118		1.45972	0.000699	-0.00157	-0.000835	-0.001	-0.000506	-0.0014
1.46111	-0.000934	-0.000883	0.000588	0.000342	0.000669	-0.000483		1.46111	0.000575	-0.00211	-0.000115	-0.00279	0.000667	-0.00139
1.4625	-0.000905	-5.5e-05	0.00101	-0.00101	0.000585	0.000389		1.4625	0.000569	-0.00102	0.000423	-0.00265	0.00273	-0.00135
1.46389	-7.5e-05	0.000673	-0.000107	-0.00145	0.000276	0.000439		1.46389	4.7e-05	-0.000741	0.0016	-0.00182	-0.00168	-0.00132
1.46528	0.000383	-0.000427	0.000272	-0.000439	-4.7e-05	-0.000587		1.46528	0.000742	-0.00119	9e-05	-0.00202	-0.00138	-0.00277
1.46667	0.000234	-0.000131	0.00329	-0.000501	0.00121	-0.00037		1.46667	0.0008	-0.000791	0.000277	-0.00184	-0.00175	-0.00251
1.46806	-0.000173	-0.000454	0.00161	-0.00105	-0.0002	-0.00118		1.46806	0.00137	-0.00136	0.00212	-0.00184	-0.000191	-0.00279
1.46944	-0.000333	0.000806	0.00113	-0.000163	0.000222	-9e-05		1.46944	0.000352	-0.00139	0.00092	-0.00239	0.00188	-0.00201
1.47083	0.000108	0.000552	0.00148	-0.00138	0.000832	0.000483		1.47083	-0.000251	-0.00161	0.00161	-0.0023	0.000482	-0.00209
1.47222	-0.00109	0.000394	0.000224	-0.000179	-0.00048	0.000572		1.47222	-0.000814	-0.00211	0.00168	-0.00125	0.000536	-0.00237
1.47361	-0.000524	0.000246	0.00108	-0.000607	0.000324	-0.000298		1.47361	0.00049	-0.00105	0.00137	-0.00132	0.00295	-0.00124
1.475	-0.000466	0.000123	0.00126	-0.00147	-0.00021	0.000943		1.475	0.000383	-0.0014	-0.00105	-0.00256	0.00354	0.00015
1.47639	0.00019	0.000835	0.00084	-0.000999	-6.7e-05	0.000382		1.47639	-0.000985	-0.0018	0.000473	-0.000998	0.000299	-0.00129
1.47778	-6.6e-05	0.000161	0.00155	-0.0015	0.000944	0.000318		1.47778	-0.000511	-0.00205	0.000274	-0.0008	0.00127	-0.000156
1.47917	-8.6e-05	-0.000496	0.000642	-0.000862	-0.000387	-0.000281		1.47917	0.000855	-0.000732	0.000881	-0.00112	0.00155	-0.000964
1.48056	-0.000405	-0.000192	0.000743	-0.000593	0.00141	7.5e-05		1.48056	0.000204	-0.000213	-5.9e-05	7e-06	0.000485	-0.00158
1.48194	0.000655	-0.000375	0.00031	-0.000471	0.000153	-0.000912		1.48194	-0.000239	-0.00163	-0.000944	-0.00148	0.000212	-0.00176
1.48333	0.00118	-0.000407	0.00108	0.000123	-0.000105	0.000649		1.48333	-0.000466	-0.00123	0.00118	-0.00165	-0.000341	-0.00152
1.48472	0.000451	-0.000788	0.000804	-0.000543	0.000628	0.000818		1.48472	-0.000888	-0.000652	0.000784	-0.00087	0.000523	0.000211
1.48611	2.4e-05	-0.000646	0.00123	-0.00141	0.00166	-7e-06		1.48611	-0.00085	0.000629	0.000888	-0.00121	0.000584	-0.000426
1.4875	0.000483	0.000522	0.000331	-0.000332	0.000849	-0.000286		1.4875	0.000585	-0.000825	0.00033	0.000431	0.00139	-0.000775
1.48889	8.3e-05	-0.000188	0.000654	-0.00131	0.000376	0.000554		1.48889	0.00156	-0.00134	0.000809	0.000434	0.00115	-0.000983
1.49028	0.00055	-0.00105	0.00188	-0.000932	-0.000165	0.00037		1.49028	7.3e-05	-0.00151	-0.000443	-0.000647	0.00183	-0.000737
1.49167	0.000378	-0.000255	0.00108	-0.000754	0.0013	0.000732		1.49167	0.000949	-0.00151	0.00202	-0.00217	0.000769	-0.00137
1.49306	0.000938	-0.000883	0.000333	-0.000312	-0.000212	0.00026		1.49306	-2.8e-05	-0.00169	0.00118	-0.001	0.00231	-0.00102
1.49444	0.000127	0.000445	0.000364	0.00011	0.00119	3.8e-05		1.49444	0.000652	-0.000754	0.00195	-0.0018	0.00125	-0.00124
1.49583	-0.0013	-0.000692	0.00115	-0.000514	0.000766	0.00108		1.49583	0.000284	-0.00139	0.00167	-0.000495	0.00118	-0.00185
1.49722	-0.000805	-0.000491	0.000619	0.000266	0.000604	0.000163		1.49722	-0.000111	-0.00133	0.00143	-0.000908	0.000327	-0.00018
1.49861	-0.000485	-0.00073	0.00068	-0.00027	0.000413	0.000895		1.49861	-5.2e-05	-0.00164	0.00123	-9.2e-05	-0.000274	-0.000302
1.5	-0.000477	0.000149	0.00134	-0.00126	-4.2e-05	0.00115		1.5	-0.000378	-0.00139	7e-05	0.000273	0.00243	-0.00182
1.50139	-0.000247	0.000317	0.00174	-0.000901	0.000439	0.00113		1.50139	0.000324	-0.00254	0.000239	-0.00101	-9.4e-05	-0.00062
1.50278	-8.3e-05	0.000748	0.000848	-0.000319	0.00042	0.000252		1.50278	-0.000585	-0.00121	0.00159	-0.000979	0.00259	-0.000481
1.50417	-0.000186	-0.000434	0.000558	-0.000336	0.000369	0.000324		1.50417	-0.00033	-0.00191	-9.4e-05	-0.00122	0.00416	-0.00159
1.50556	-0.000289	-0.000185	0.00108	-0.000518	0.000191	0.00125		1.50556	0.00072	-0.00208	4e-06	-0.00184	-0.00132	-0.00194
1.50694	0.000693	0.000245	-8.4e-05	-0.000842	6.5e-05	-8.1e-05		1.50694	-0.000243	-0.00116	0.000681	-0.000625	0.000784	-0.0017
1.50833	-0.000197	-0.000741	0.000493	-0.000152	0.000168	0.00014		1.50833	0.00105	-0.00154	-0.000586	-0.002	0.00043	-0.000472
1.50972	0.000741	-0.000669	0.000582	-0.000516	0.000908	0.000741		1.50972	0.000838	-0.00166	-0.00109	-0.00153	0.000207	-0.000852
1.51111	0.00112	0.000451	0.000487	-0.000961	9e-05	0.000333		1.51111	0.0012	-0.00171	0.00052	-0.000502	0.00202	-0.00224
1.5125	0.000224	0.000508	0.00222	-0.00107	0.000531	0.000952		1.5125	0.000458	-0.00143	0.00176	-0.00156	0.00255	-0.00206
1.51389	-0.000453	0.000163	0.0017	4.1e-05	0.000881	0.00135		1.51389	0.000652	-0.00197	0.000331	-0.00144	0.00176	-0.00119
1.51528	-0.000764	-0.000565	0.000993	-0.00013	0.000553	0.00134		1.51528	0.00132	-0.00347	0.000352	-0.00124	0.0023	-0.00184
1.51667	0.00061	0.000747	0.00164	-0.000623	0.00026	0.000135		1.51667	0.000599	-0.000527	0.000485	-0.00119	0.00103	-0.00158
1.51806	-0.000469	8.7e-05	0.00143	-0.00115	0.000389	0.00114		1.51806	-0.000736	-0.0014	0.00167	-0.00129	0.000914	-0.00164
1.51944	2.8e-05	-0.00024	0.000447	-0.000635	0.00155	0.00041		1.51944	0.000183	-0.00104	0.0019	-0.00167	0.000935	-5.6e-05
1.52083	0.000929	5.6e-05	0.0013	-0.000971	-0.00027	-0.000945		1.52083	0.00118	-0.00225	0.000232	-0.00235	0.000887	-0.000705
1.52222	0.001	-0.000505	0.00145	0.000111	0.00104	0.000881		1.52222	0.00137	-0.00136	0.00176	-0.00193	-5.2e-05	-0.00213
1.52361	-2.8e-05	0.000441	0.000704	-0.000759	0.000694	0.000223		1.52361	0.000188	-0.00212	0.000143	-0.00092	0.000166	-0.00164
1.525	0.000266	5.7e-05	0.00146	-0.000423	0.00147	0.00107		1.525	0.000726	-0.00194	0.000406	-0.000777	0.00233	-0.00199
1.52639	0.000483	0.000639	0.00087	-0.00052	0.00502	0.00108		1.52639	-0.000742	-0.00106	0.000176	-0.000707	0.00303	-0.00108
1.52778	0.000191	-0.0006	0.00112	-0.000201	0.00151	0.000899		1.52778	-0.000295	-0.000438	0.000475	-0.001	0.00255	-4e-06
1.52917	-0.000349	-0.00127	0.000355	-0.000817	0.000593	0.000129		1.52917	0.0012	-0.00186	0.000367	-0.00143	0.00251	-0.00133
1.53056	-0.000415	0.000591	0.000303	-0.000323	-0.000514	-0.000159		1.53056	-5.5e-05	-0.00148	-0.00141	-0.000683	0.00154	-0.00112
1.53194	-6.9e-05	-0.000947	0.000263	-0.000567	-0.000233	0.000769		1.53194	-0.000705	-0.00196	0.000393	-0.00127	0.00243	-0.00075
1.53333	-0.000111	-0.000275	0.00132	0.000229	0.00086	0.000268		1.53333	-0.00138	-0.00162	0.000374	-0.000748	0.00315	-0.000644
1.53472	9.6e-05	0.000267	0.00201	-0.00124	0.000175	0.00101		1.53472	0.000201	-0.000641	0.000751	-0.00194	5.6e-05	-0.000854
1.53611	0.000145	-0.00101	0.00108	-0.00147	0.000933	0.00049		1.53611	7.7e-05	-0.00176	-0.000381	-0.00237	0.00288	-0.0011
1.5375	-0.000176	-0.000835	0.00127	-0.000586	0.00238	-0.00068		1.5375	-0.000133	-0.00131	0.000335	-0.00179	0.00131	-0.0026
1.53889	-0.000131	-0.0007	0.00176	-0.000693	0.00145	0.000762		1.53889	-0.000863	-0.00103	0.00128	-0.00274	0.000876	-0.000971
1.54028	0.000262	-0.000313	0.00134	-0.00139	0.00183	0.000767		1.54028	-7e-06	-0.0014	0.000751	-0.00177	0.00169	-0.000538
1.54167	0.000407	-0.000816	0.001	-0.00125	0.00152	0.00108		1.54167	0.00119	-0.000566	0.00171	-0.00143	0.000871	0.000303
1.54306	0.000141	-5.9e-05	0.000181	-0.00105	0.000266	0.0014		1.54306	0.000393	-0.00117	0.00101	-0.00212	0.00224	-0.00182
1.54444	0.000315	0.000312	0.000341	-0.0014	-0.000486	0.00223		1.54444	0.00152	-0.00185	0.00115	-0.00244	0.00459	-0.00121
1.54583	0.000118	-0.000924	-0.000136	-0.000239	0.000502	0.00127		1.54583	0.000724	-0.00166	0.000106	-0.00181	0.00247	0.00105
1.54722	-0.000166	-0.00033	0.000469	-0.000988	0.00121	0.000429		1.54722	0.000161	-0.00173	0.00228	-0.000938	0.00141	-0.00125
1.54861	0.000909	-0.000999	-0.000322	-0.000245	-9.8e-05	0.000907		1.54861	0.000589	-0.000748	0.00186	0.000115	0.00244	0.000158
1.55	0.000282	3.6e-05	0.000753	-0.00102	0.000612	0.000658		1.55	0.00147	-0.000918	0.00172	-0.00108	0.000379	-0.000585
1.55139	-0.00132	0.000366	0.00107	-0.00115	0.0014	-0.000452		1.55139	0.00109	-0.00243	0.000305	9.3e-05	-0.000117	0.000757
1.55278	-0.000627	-0.000531	0.00108	-0.00128	0.000639	0.000943		1.55278	0.000841	-0.00121	-5.8e-05	-0.000429	0.00038	0.00168
1.55417	-0.000644	-0.000413	0.000802	-0.00102	-0.000903	-0.000322		1.55417	0.000498	1.1e-05	-0.000134	-0.00107	0.00152	0.000473
1.55556	0.000498	1.1e-05	0.00118	-0.000544	-0.000148	-0.000649		1.55556	0.000236	-0.00167	0.00138	-0.000819	0.00205	-0.001
1.55694	-0.000123	-6.8e-05	0.00127	-0.000325	0.000263	-0.000172		1.55694	0.000783	-0.00299	0.00163	-5.7e-05	0.00132	0.000464
1.55833	-0.00011	-0.000834	0.00018	-0.000164	7.3e-05	-0.000323		1.55833	-0.000191	-0.00154	-0.000593	-0.000573	0.00344	0.00026
1.55972	-0.000115	-0.000368	0.00065	-0.000186	0.000217	0.000138		1.55972	-0.000154	-0.000654	0.000218	-0.00292	0.00175	-0.000313
1.56111	0.000103	0.000226	0.00113	-0.000195	0.00139	0.000312		1.56111	0.00191	-0.00141	-0.000355	-0.00141	0.00422	-0.0019
1.5625	0.000459	0.000288	0.00133	-0.000367	0.000272	0.000938		1.5625	0.00131	-0.0013	-0.000598	-0.000627	0.00282	-0.000827
1.56389	-0.000474	0.000193	0.00177	-0.00138	0.000837	0.000458		1.56389	0.00187	-0.00213	0.00115	-0.000524	0.00425	-0.000309
1.56528	-3.9e-05	0.000294	0.000777	-0.000567	0.000722	3.7e-05		1.56528	0.00126	-0.000426	0.00145	-0.000654	0.00144	-0.000995
1.56667	0.000386	-0.000106	-0.000484	6.8e-05	-0.000286	0.000972		1.56667	0.000376	-0.000455	0.000837	-0.00014	0.00177	-0.000849
1.56806	0.000794	0.000579	0.00101	-0.000513	8e-06	0.000477		1.56806	7.5e-05	-0.0014	0.0018	-5.4e-05	0.00223	0.000525
1.56944	-0.000166	-9.5e-05	0.00126	-0.00117	-0.000633	0.00127		1.56944	-0.000442	-0.000752	0.00225	-0.00127	0.00364	-0.000735
1.57083	0.000354	-0.000147	0.000428	-0.00125	-0.000423	-0.000154		1.57083	-0.00039	-0.0007	0.00318	-0.00059	0.001	-0.000514
1.57222	-0.000393	-6.2e-05	0.00114	-0.00042	0.000224	-7.5e-05		1.57222	0.0008	-0.00104	0.000351	-0.00146	0.000375	0.000178
1.57361	0.000153	0.000289	0.000375	-0.00067	0.000608	0.000611		1.57361	0.00219	-0.00104	-0.00036	-0.00254	-0.000198	7.7e-05
1.575	-0.000143	-0.000293	0.00053	-0.000611	0.00126	0.000783		1.575	0.00168	-0.00141	-0.000546	-0.00143	-7e-05	-0.00019
1.57639	-0.000799	-0.00109	0.000524	2.2e-05	0.000936	0.000133		1.57639	0.000178	-0.00158	0.00196	0.000272	0.00135	-0.000223
1.57778	0.000902	0.000738	0.000288	-0.000396	0.00209	0.000334		1.57778	0.0012	-0.000984	0.00212	-0.000568	0.00458	-0.000458
1.57917	-0.000175	-3.9e-05	0.000779	0.00017	-0.000795	-9e-06		1.57917	0.00155	-0.000293	0.000345	-0.00104	0.00055	0.00091
1.58056	0.000524	-0.000662	0.000536	-0.000771	0.000427	0.00109		1.58056	-3e-06	-0.000723	0.000311	-0.000521	0.00163	0.00201
1.58194	0.0008	-0.000612	0.000968	0.00048	0.00203	0.00194		1.58194	-0.000539	0.000709	0.00192	-0.0014	0.000373	0.00121
1.58333	-0.000513	-0.000927	0.00149	9e-06	0.00125	-0.000305		1.58333	0.00101	0.00014	0.000743	-0.000572	0.000858	0.000285
1.58472	0.00021	-0.000555	0.00141	0.00029	0.0021	-0.000175		1.58472	0.00119	-0.000105	0.000227	-0.000944	0.00235	-0.000529
1.58611	0.000484	8.4e-05	0.000611	-0.000938	0.000571	0.000729		1.58611	0.00168	-0.000965	0.000992	-0.00159	0.000491	-7.3e-05
1.5875	-0.000503	-0.000838	0.000807	-0.000732	0.000652	9.5e-05		1.5875	0.000621	-0.00137	0.00319	-0.00209	0.00234	0.00108
1.58889	-0.000292	-5.8e-05	0.000479	-0.00105	0.00196	0.001		1.58889	0.000284	-0.00279	0.00211	-0.000926	0.00598	-0.000393
1.59028	0.000122	-3.6e-05	0.000537	-0.00136	-0.000454	0.00159		1.59028	-0.000214	-0.00109	0.00246	-0.00124	0.00334	-0.000119
1.59167	0.000451	-0.000295	0.000538	-0.00111	5.7e-05	0.0005		1.59167	0.000127	-0.00142	0.004	-0.00167	0.00304	-8.9e-05
1.59306	-0.000392	-0.00071	0.000569	0.000241	0.00025	0.00094		1.59306	0.00205	-0.000739	0.00102	-0.000514	0.000689	-0.00167
1.59444	0.000516	0.000182	0.000858	-0.00123	0.00067	0.000667		1.59444	0.0017	-0.00138	0.00175	-0.000799	0.00115	-0.00178
1.59583	0.000137	0.000324	0.000222	-0.000669	0.00125	0.000324		1.59583	0.000986	-0.00156	0.000939	-0.00127	0.0019	-0.00112
1.59722	0.000491	0.00023	0.00139	-0.000373	0.000351	0.00105		1.59722	-0.000577	-0.00205	0.0011	-0.00178	0.0029	8e-06
1.59861	1e-06	0.000402	0.000893	-0.000659	0.00049	-0.00095		1.59861	0.000329	-0.000662	0.000537	-0.00195	0.00248	-0.000935
1.6	-0.000757	0.000424	0.00119	-0.00107	0.00233	-0.00061		1.6	0.000856	0.000337	0.00119	-0.00194	0.000783	-0.00122
1.60139	-0.000154	3.1e-05	0.000688	-0.000472	0.00267	0.000457		1.60139	0.000494	-0.00169	0.00153	-0.000108	0.00277	-0.00116
1.60278	0.000349	3.6e-05	0.00079	-0.00101	0.00197	0.000704		1.60278	0.000571	-0.000872	0.000725	0.00176	0.0034	-0.00123
1.60417	-0.000102	-3.5e-05	0.00164	-0.000948	0.00161	0.0006		1.60417	0.000809	-0.00092	0.00079	-0.000979	0.0013	0.0012
1.60556	0.000105	-0.000111	0.000149	-0.000377	0.00176	0.00138		1.60556	0.00167	0.000329	0.000799	-0.00114	0.000184	-0.000105
1.60694	0.00045	0.000384	9.4e-05	-0.000667	0.00123	-0.000638		1.60694	0.000404	-0.000648	-4.1e-05	-0.00124	0.00102	-5.5e-05
1.60833	0.000508	0.00046	3.3e-05	-0.000507	0.000577	0.000251		1.60833	-2.5e-05	-0.00118	0.0016	-0.00123	0.000786	0.000984
1.60972	0.000549	0.000449	0.00128	-0.000188	0.000976	0.000334		1.60972	-0.000698	-0.00134	0.00114	-0.00114	0.000837	-0.000587
1.61111	0.000475	0.000436	0.00161	-0.000753	0.000759	0.000473		1.61111	0.00142	-0.00115	0.00144	-0.000578	0.00706	0.000443
1.6125	-0.0003	0.000128	0.0017	-0.000717	0.000588	0.000534		1.6125	0.00218	-0.0017	0.00132	-0.00126	0.00257	-0.000598
1.61389	0.000658	-0.000366	0.000162	0.000191	0.00231	0.000484		1.61389	0.000658	-0.000963	0.00157	-0.00236	0.00118	-0.000108
1.61528	0.000115	-0.000754	0.00144	-0.0002	0.00135	0.000716		1.61528	0.00171	0.000332	0.000533	-0.000298	0.00104	-0.000243
1.61667	-5.1e-05	0.000199	-0.000258	-0.000405	0.00213	0.000804		1.61667	0.000727	-0.000896	0.00135	0.000413	0.00241	-0.00129
1.61806	-0.000739	0.000193	0.00124	-0.00125	0.00106	0.000503		1.61806	0.000419	-0.00152	0.00113	-0.0011	0.00283	-0.000853
1.61944	0.000624	-0.000509	0.00122	-0.000503	-0.000587	0.000264		1.61944	0.0013	0.000751	0.00275	-0.00141	-0.000289	0.00064
1.62083	-9.9e-05	-0.00046	0.00101	-0.00047	0.00217	0.000173		1.62083	0.00239	-2.6e-05	0.00177	0.000627	0.00538	-0.000461
1.62222	8.8e-05	0.000265	0.000616	-0.00163	0.00537	0.000654		1.62222	0.000496	-0.00123	0.00322	-0.00101	0.00376	-0.000138
1.62361	0.000843	4.4e-05	0.000361	-0.00126	0.00583	0.000858		1.62361	0.00196	1.3e-05	0.00141	-0.000907	0.000177	-6.8e-05
1.625	0.000714	4.6e-05	0.00112	-0.000268	0.00198	0.00116		1.625	0.00388	-0.000686	0.0014	-0.00126	0.00398	-0.000249
1.62639	0.000296	5.3e-05	0.000756	-0.000782	0.00138	0.000422		1.62639	0.00124	-0.000412	0.00152	-0.00108	0.00267	0.000256
1.62778	0.00101	-0.000765	0.00204	-0.000311	0.00187	-0.000449		1.62778	0.0032	-0.000369	0.00115	-0.000697	0.00114	-0.00178
1.62917	-0.000188	0.000515	0.001	-7.8e-05	0.00394	-0.00165		1.62917	8.5e-05	-0.00156	0.00185	-0.00037	0.00242	0.000147
1.63056	-0.000398	0.000503	0.00077	-0.000613	0.00142	0.00134		1.63056	0.000185	-0.000646	0.00136	-0.00114	0.00302	-0.00117
1.63194	-0.000593	0.000461	0.00135	0.000356	0.00114	0.000983		1.63194	0.000386	-0.000663	0.000483	-0.00064	0.00269	-0.000417
1.63333	1.8e-05	0.00025	0.00156	3.6e-05	0.00293	3e-06		1.63333	-0.000771	-0.00171	0.0009	-0.00129	0.00345	-0.000583
1.63472	-0.0017	0.000301	0.000366	1.8e-05	0.00267	-0.000168		1.63472	0.0013	-0.0011	0.00309	-0.000167	0.00691	-0.000342
1.63611	0.000682	0.000423	0.00225	-0.000248	0.00172	0.000263		1.63611	-9.5e-05	-0.00103	0.00144	-0.000327	0.0022	-0.000964
1.6375	5.8e-05	0.000181	0.00118	-0.000416	0.00191	-0.000107		1.6375	-0.000259	-0.00159	0.00139	0.000146	0.00183	-0.00213
1.63889	0.000608	-0.000294	0.000611	-0.00037	0.000553	0.000546		1.63889	0.00134	-0.000358	0.002	-0.000759	0.00244	-0.000388
1.64028	0.000711	0.000612	0.000987	-6e-05	0.00107	-0.000801		1.64028	0.000786	-0.00123	0.00147	-0.000367	0.00113	0.00214
1.64167	-0.000166	0.000592	0.00111	-0.00115	0.00229	0.00152		1.64167	0.00147	-0.00104	0.0006	0.000479	0.00185	-0.000452
1.64306	-0.000546	0.0011	0.00172	-0.000443	0.00162	0.00058		1.64306	0.00103	-0.000679	0.00177	-0.000614	0.00124	-0.00093
1.64444	0.000272	0.000836	0.000377	-0.000787	0.000872	0.00121		1.64444	0.00205	-5.6e-05	0.00163	-0.00143	0.00189	-0.000857
1.64583	-0.000767	0.000212	0.000421	-3.2e-05	0.0017	0.00102		1.64583	0.00154	-0.00169	0.00136	-0.00141	0.00353	-0.000273
1.64722	0.000474	-0.000229	0.00116	-0.0016	0.00192	0.00114		1.64722	0.0015	-0.000557	0.00134	-0.000197	0.00481	0.00137
1.64861	0.000727	-4.5e-05	0.000663	-0.000591	0.00306	-0.000225		1.64861	-0.000595	-0.00035	0.00273	0.000607	0.00499	0.000352
1.65	0.000838	-0.000312	0.00127	-0.00163	0.000395	-0.000512		1.65	-0.00148	0.00125	0.00216	0.00185	0.00139	-0.00055
1.65139	6.5e-05	-0.000239	0.0017	-0.000751	0.00127	0.00141		1.65139	0.000219	-0.000739	0.00219	0.00307	0.000921	0.00126
1.65278	0.000399	0.000819	0.00105	-0.000997	0.00253	0.00119		1.65278	0.00294	-0.00134	0.00144	0.000608	0.00151	-0.000779
1.65417	0.00107	0.00152	0.00141	-0.000825	0.00162	0.000619		1.65417	0.00081	-4.8e-05	0.00184	-0.000876	0.00394	0.000704
1.65556	-0.000572	0.000105	0.000128	-0.000159	0.000636	0.000629		1.65556	0.00116	-0.000995	0.00242	-0.000506	0.00519	0.000658
1.65694	0.000346	-0.00011	0.000343	-0.000658	0.00131	0.00135		1.65694	0.000776	-0.000415	0.00162	0.00011	0.00286	0.000406
1.65833	0.000965	0.000585	0.000824	-0.00157	0.00312	0.0012		1.65833	0.00128	-0.00122	0.00498	0.00142	0.00357	0.000684
1.65972	0.00106	0.00069	0.00127	-0.00067	0.00164	0.000683		1.65972	0.00111	-0.000225	0.00418	-0.00058	0.00136	0.000386
1.66111	0.000497	7.1e-05	0.00107	0.00061	0.00229	0.00113		1.66111	-0.000613	-0.00173	0.00127	-0.0016	0.00257	0.000421
1.6625	0.000468	-0.000716	0.00079	-0.000725	0.0017	0.000916		1.6625	-8.1e-05	-0.00041	0.000705	-0.00138	0.00225	-0.0008
1.66389	0.000559	-0.000588	0.00241	-0.000747	0.00217	0.000692		1.66389	0.000941	-0.000839	0.00103	-0.00198	0.00197	-0.00154
1.66528	0.000434	0.000189	0.00133	-0.00122	0.00185	0.00192		1.66528	0.00146	-0.00174	0.000762	-0.00222	0.0026	-0.00162
1.66667	0.00135	0.000267	0.00121	-0.000352	0.00154	0.000741		1.66667	0.00117	-0.000982	-0.000792	-0.000616	0.00281	-0.000135
1.66806	0.00377	0.000295	0.00118	-0.000678	0.00191	0.000117		1.66806	0.002	-0.00237	0.00115	-0.00119	0.00218	-0.00047
1.66944	0.00201	8.4e-05	0.000678	-0.000348	0.00246	0.00168		1.66944	0.0012	-0.000549	0.003	0.00143	0.00274	-0.00117
1.67083	0.000245	0.000776	0.00045	-0.000816	0.000982	0.000745		1.67083	-0.000394	0.00017	0.00228	0.000114	0.00169	-0.00165
1.67222	-0.000341	0.000563	0.000848	-0.00089	0.000959	0.00143		1.67222	0.00136	-0.00162	0.00103	-0.00122	0.00233	0.00181
1.67361	-6e-06	0.000735	0.00135	-0.000721	0.000458	-3.6e-05		1.67361	0.000521	-0.0014	0.00238	-0.0022	0.00178	0.00112
1.675	0.000297	0.000936	0.00142	-6.9e-05	0.00106	0.000324		1.675	-0.00037	0.00147	0.00321	-0.00144	0.00238	-0.00069
1.67639	0.000508	0.000527	0.000965	-0.000467	0.00188	-8.5e-05		1.67639	0.0019	-0.000255	0.00135	-0.00154	0.00366	0.000522
1.67778	0.00114	0.00055	0.00036	-0.0012	0.00133	0.00126		1.67778	0.0013	0.0012	0.00111	-0.00105	0.00705	-0.000217
1.67917	-8.1e-05	-0.000165	0.00052	-0.00154	0	0.00173		1.67917	0.00351	2.2e-05	0.000315	-0.000717	0.00267	0.00053
1.68056	0.000336	-0.000989	0.000527	-0.000614	0.00421	0.00292		1.68056	0.00159	-0.000572	0.000314	-0.000575	0.000104	0.00241
1.68194	-0.000569	-0.000299	0.00106	-0.00025	0.00514	0.00138		1.68194	0.000147	-0.00105	0.00112	-0.00134	0.00251	0.00103
1.68333	0.000825	-0.000423	0.000583	-0.000152	0.0014	0.00136		1.68333	-4.1e-05	-0.00156	0.00148	-0.00153	0.00248	-0.000183
1.68472	-0.000277	-0.000442	0.000705	-0.00105	0.00272	0.00215		1.68472	4.2e-05	-0.00192	0.0018	0.000318	0.00148	-0.00213
1.68611	-0.000317	0.000355	0.00211	-0.000564	0.00342	0.00234		1.68611	-0.000926	-0.000385	0.00494	0.00125	0.00195	-0.000271
1.6875	0.00188	0.000112	0.00142	0.000225	0.0013	0.00176		1.6875	0.000626	-0.00105	0.00255	-0.000558	0.00265	8.9e-05
1.68889	0.000567	-0.000272	0.00242	-0.000126	0.000679	3.9e-05		1.68889	0.000268	0.000545	0.00373	0.000176	2.3e-05	-0.00061
1.69028	0.000932	0.00102	0.00156	-0.000658	0.000902	0.00115		1.69028	0.00312	-0.000916	0.00254	0.000912	0.00162	-0.000217
1.69167	0.000573	0.000833	0.000807	-0.000287	0.000978	0.00111		1.69167	0.000494	-0.00101	0.000867	-8.4e-05	0.00224	-4.4e-05
1.69306	0.00115	0.000116	0.0008	-0.000447	0.00318	0.000825		1.69306	0.00107	-0.000911	0.0015	-0.000372	0.001	0.000174
1.69444	7e-06	3.8e-05	0.00221	5.2e-05	0.00317	0.00038		1.69444	0.00108	-0.00125	0.00446	-0.000914	0.00445	-0.000701
1.69583	0.000779	0.000396	0.00132	-0.000436	0.000666	-0.000211		1.69583	0.000545	-0.000352	0.00287	-0.00142	0.00505	-0.00119
1.69722	0.00107	-0.000129	0.00104	-0.00119	0.00196	0.000897		1.69722	-0.00121	-0.000725	0.0042	-0.0015	0.00371	-0.0009
1.69861	0.00109	0.000226	0.00104	-0.000769	0.00287	0.000905		1.69861	-0.000487	-0.0011	0.00206	-0.000739	0.000871	0.00336
1.7	0.00109	-0.000419	0.00191	-9.4e-05	0.00327	-0.000376		1.7	0.000106	-0.0012	-0.000102	-0.00166	0.00382	-0.000894
1.70139	0.000664	0.000524	0.00106	-0.000776	0.00214	-8.5e-05		1.70139	0.000902	-0.000994	0.0024	-0.000152	0.00373	0.000179
1.70278	0.000772	0.00174	0.00101	-0.000437	0.00234	0.00206		1.70278	-0.000126	-0.00103	-8.9e-05	-0.000628	0.00161	0.00155
1.70417	0.000956	0.000799	0.00046	-0.000411	0.00293	0.001		1.70417	0.000795	-0.000268	-0.00129	-0.00109	0.00438	-0.000117
1.70556	0.00209	0.000842	0.00104	-0.000192	0.00126	0.00119		1.70556	-0.000785	0.000164	0.00251	-3.2e-05	0.00452	0.000651
1.70694	0.000941	0.000468	0.00112	0.000641	0.00404	0.000133		1.70694	9e-06	-0.000736	0.00397	-0.000217	0.00485	0.00162
1.70833	0.00343	0.00216	0.00206	-0.00017	0.00406	0.000656		1.70833	0.00211	0.000405	0.000864	-0.000883	0.00216	-6e-05
1.70972	0.00171	0.000842	0.00156	-0.000328	0.00312	0.000555		1.70972	0.00226	0.000541	0.00122	-0.000908	0.00235	0.00249
1.71111	0.000348	-0.000121	0.00128	-0.00119	0.00517	0.000599		1.71111	0.00106	0.000302	0.00115	-0.00152	0.00347	0.00202
1.7125	0.00191	0.000334	0.000843	9.9e-05	0.00489	0.0015		1.7125	0.00291	-0.000505	-0.000518	-0.00109	0.0028	0.00197
1.71389	0.000874	0.000352	-1.4e-05	1.2e-05	0.00527	0.00172		1.71389	0.0019	-0.000802	0.000961	-0.000285	0.00158	0.00217
1.71528	0.00237	0.000223	0.000693	-0.00113	0.00288	0.000625		1.71528	0.000877	9.2e-05	0.000731	0.00076	0.00378	-0.000357
1.71667	0.00289	0.000756	0.002	0.000271	0.00389	-0.00013		1.71667	0.00114	-2.2e-05	-0.000306	0.000412	0.00515	-0.00112
1.71806	0.00164	0.00039	0.00161	0.000444	0.00398	0.00168		1.71806	0.00244	0.000208	-0.000277	0.000301	0.0035	-2.6e-05
1.71944	0.00137	0.000312	0.00448	-0.00139	0.00198	0.00277		1.71944	0.000735	-0.00135	5.3e-05	-0.000642	0.00197	0.0021
1.72083	0.00176	0.001	0.00278	-0.0014	0.00258	0.00151		1.72083	-0.000238	0.00115	0.000672	-0.000378	0.00329	0.00203
1.72222	0.0016	0.00155	0.00188	-0.000702	0.00254	0.0011		1.72222	0.000527	5e-06	0.000978	-0.000885	0.00245	0.00141
1.72361	0.00252	0.000264	0.00201	-0.000492	0.00254	0.00272		1.72361	0.00103	-0.00162	0.00121	-0.000801	0.00169	0.00115
1.725	0.0027	0.000136	0.00255	-0.000365	0.00141	0.00173		1.725	0.00134	-0.00104	0.000913	-0.00165	0.00191	0.00151
1.72639	0.00405	-0.000177	0.00266	-0.00028	0.003	0.00158		1.72639	0.00158	-0.00162	-0.000264	-0.00215	0.00201	0.00353
1.72778	0.00251	0.00124	0.00204	-0.000723	0.0026	0.00135		1.72778	0.00166	-0.000652	0.000774	-0.00103	0.00376	0.00209
1.72917	0.00102	0.000973	0.00144	-0.00123	0.00172	0.00184		1.72917	0.00119	0.000508	-0.000408	-0.000805	0.00602	2.5e-05
1.73056	0.00139	0.000813	0.00256	-0.000266	0.00114	0.000329		1.73056	0.000963	-4e-05	0.000895	-0.000173	0.0018	-0.000955
1.73194	0.00142	0.000648	0.00083	-0.000606	0.00386	-0.000129		1.73194	0.001	0.00154	-0.000162	0.0018	-0.000265	-0.00039
1.73333	0.00111	0.000205	0.00061	-0.000137	0.00197	0.000473		1.73333	0.00182	0.000429	0.002	-0.0005	0.00153	-0.00057
1.73472	0.00202	-0.00014	0.00231	-0.000562	0.00155	0.000895		1.73472	0.00218	-9.7e-05	0.00207	-0.000739	0.00222	-0.000404
1.73611	0.00252	0.00115	0.00151	-0.000603	0.00108	0.00158		1.73611	0.00207	-0.00149	0.00168	-5.8e-05	0.00395	-0.00164
1.7375	0.00147	0.00147	0.00174	-0.000935	0.001	0.00127		1.7375	0.00254	-0.00101	0.00278	-0.00143	0.00549	-0.00156
1.73889	0.0026	0.00268	0.000451	-0.000672	0.00101	0.00236		1.73889	0.0013	0.000294	0.00274	-0.000276	0.00422	0.00039
1.74028	0.00138	0.00153	0.000393	-0.000763	0.00268	0.00159		1.74028	0.00185	0.000404	0.003	-0.00162	0.00415	-0.000665
1.74167	0.00138	0.0013	0.0024	-0.00127	0.000612	0.000746		1.74167	0.0018	0.000517	0.00217	-0.00221	0.0029	-0.00125
1.74306	0.00146	0.000861	0.0016	-0.000785	0.00157	0.000687		1.74306	0.00037	0.000122	5.4e-05	-0.000867	0.00203	-0.000945
1.74444	0.00198	0.00116	0.00224	-6.4e-05	0.00238	0.000773		1.74444	0.000307	-0.000685	0.000166	-0.000648	0.00389	-0.00128
1.74583	0.0032	0.00142	0.00147	0.000522	0.00181	0.00309		1.74583	0.000885	-0.000154	0.00171	-0.00023	0.00868	0.000562
1.74722	0.0021	0.00126	0.000256	0.000843	0.00261	0.00606		1.74722	0.00206	-0.000125	0.00139	-0.000137	0.00403	0.00127
1.74861	0.00147	0.00151	0.00123	0.000675	0.00218	0.00124		1.74861	0.00217	-0.000883	0.00259	0.00039	0.00485	9.8e-05
1.75	0.00123	0.00109	0.00138	-0.000658	0.00211	0.00136		1.75	0.00158	0.0018	0.00203	-0.000269	0.00286	0.00332
1.75139	0.00289	0.00112	0.00118	-0.00106	0.00228	0.00126		1.75139	0.00143	-0.000843	0.000775	-0.00044	0.00128	0.00104
1.75278	0.00294	0.00186	0.00223	0.000288	0.0048	0.00232		1.75278	0.00195	7e-06	0.00131	-0.000864	0.0038	0.000291
1.75417	0.00201	0.00253	0.00115	-9e-05	0.00264	0.00253		1.75417	0.00115	-0.000186	0.00143	0.000226	0.00721	-0.000113
1.75556	0.00248	0.0011	0.00164	-0.00108	0.00365	0.00228		1.75556	0.00149	-0.00084	0.00111	-0.00191	0.0027	0.00108
1.75694	0.00225	0.000628	0.0015	-0.000991	0.00319	0.000456		1.75694	0.00043	0.000186	0.00314	-0.00135	0.00204	4.5e-05
1.75833	0.00275	0.00177	0.00108	-0.00104	0.00328	0.0018		1.75833	0.000859	0.000147	0.00261	-0.00102	0.00108	-0.000199
1.75972	0.00221	0.00199	0.00137	-0.0013	0.00273	0.00021		1.75972	0.00408	0.00173	0.00253	-0.000682	0.000144	-0.00101
1.76111	0.00284	0.00175	0.0013	-0.000436	0.00375	0.00186		1.76111	0.00319	0.00195	0.000283	0.00088	0.00149	2e-05
1.7625	0.00159	0.00139	0.00285	-0.000397	0.00281	0.00453		1.7625	0.00134	0.00111	0.00274	-0.000713	0.00308	0.00138
1.76389	0.00422	0.00128	0.00203	-0.000719	0.00535	0.00181		1.76389	0.00124	-0.000303	0.00272	0.000128	0.00191	0.000147
1.76528	0.00596	0.000918	0.00212	0.00079	0.00245	-0.000217		1.76528	0.00298	-0.000436	0.000182	0.000705	0.0031	3e-06
1.76667	0.00297	0.0013	0.00318	-0.000699	0.00228	0.00286		1.76667	0.00231	-0.00046	0.000152	-0.000278	0.00346	0.000265
1.76806	0.00279	0.00188	0.00388	-0.000302	0.00439	0.00402		1.76806	0.00324	-0.000516	0.00167	5e-05	0.00177	0.000361
1.76944	0.00287	0.00283	0.00397	-0.000342	0.00222	0.00316		1.76944	0.00393	-0.00104	0.00231	-0.00047	0.00139	0.00158
1.77083	0.00401	0.0031	0.00266	-0.00114	0.00204	0.00276		1.77083	0.00287	-0.00028	0.000326	-0.00043	0.00255	0.000528
1.77222	0.00379	0.00203	0.0026	-0.00101	0.00261	0.00187		1.77222	0.00266	1.6e-05	0.000827	-0.00191	0.00558	-0.000115
1.77361	0.00371	0.00224	0.00196	-0.000632	0.00298	0.00233		1.77361	0.00137	-8.9e-05	0.00166	-0.000851	0.00512	-0.000947
1.775	0.00434	0.00183	0.00236	-0.000433	0.00183	0.00246		1.775	0.00298	-0.000282	0.0014	-0.000114	0.00544	-0.00111
1.77639	0.00434	0.00179	0.00296	-0.000738	0.00214	0.00208		1.77639	0.0016	-0.00139	0.00303	-0.000502	0.00211	-0.00222
1.77778	0.00343	0.00272	0.00223	-0.000569	0.00502	0.00229		1.77778	0.00164	-0.000679	0.00146	-0.000404	0.00156	-0.000608
1.77917	0.00293	0.00228	0.0017	-0.000334	0.0039	0.00245		1.77917	0.00337	-0.000233	0.000802	-0.000975	0.00267	0.00123
1.78056	0.00865	0.00322	0.00228	-9.4e-05	0.00322	0.00113		1.78056	0.00156	0.000832	0.00012	-0.000501	0.00296	0.00167
1.78194	0.00391	0.00209	0.00275	-0.000332	0.00372	0.00109		1.78194	0.000505	0.00114	0.00137	0.000135	0.00343	0.00167
1.78333	0.00316	0.00241	0.00189	-0.00048	0.00309	0.000992		1.78333	0.000126	0.000712	0.00143	0.000225	0.00154	0.000981
1.78472	0.00386	0.00135	0.00156	-0.000571	0.00658	0.0013		1.78472	0.00111	-8e-05	0.00187	0.000998	0.00383	0.00205
1.78611	0.00341	0.00296	0.00128	-0.000532	0.00538	0.000921		1.78611	0.00247	0.000335	0.000898	0.000761	0.00534	-0.000609
1.7875	0.0028	0.00301	0.00326	0.000984	0.00248	0.00166		1.7875	0.00143	0.00148	0.00274	0.000895	0.00196	-0.00139
1.78889	0.00339	0.00209	0.00417	0.000108	0.00346	0.00189		1.78889	0.000407	0.00108	0.00211	-0.000547	0.00378	-0.00103
1.79028	0.00517	0.00326	0.00254	-0.000355	0.00238	0.00167		1.79028	0.000271	0.000802	0.00106	-0.00158	0.0081	-0.000865
1.79167	0.0037	0.00338	0.00212	-0.00197	0.00357	0.0019		1.79167	0.00127	8.9e-05	0.001	0.000992	0.00809	-0.000758
1.79306	0.00325	0.00217	0.00234	-0.000855	0.00345	0.00286		1.79306	0.00132	-0.000627	3e-05	0.000145	0.000717	-0.00171
1.79444	0.00402	0.00258	0.00199	-8.7e-05	0.00425	0.000873		1.79444	0.000477	0.000348	0.000372	-0.00119	0.00122	-0.00109
1.79583	0.00432	0.00216	0.00255	-0.000486	0.00197	0.00201		1.79583	0.00137	0.000462	0.00172	-0.00115	0.00569	0.0036
1.79722	0.00375	0.00204	0.00204	-0.000504	0.00342	0.00199		1.79722	0.00269	-0.000569	0.000527	0.00165	0.00711	0.00188
1.79861	0.00339	0.00276	0.00148	-0.000352	0.00366	0.00331		1.79861	0.00192	-0.00088	0.00185	0.000961	0.00649	0.00124
1.8	0.00353	0.00296	0.00338	-9.9e-05	0.00495	0.0018		1.8	0.00158	0.000188	0.00252	0.000147	0.00415	-0.000281
1.80139	0.00515	0.00324	0.00242	-5.2e-05	0.00327	0.00234		1.80139	0.00285	-0.000652	0.00206	-0.000917	0.00359	3.3e-05
1.80278	0.00421	0.00372	0.00255	-0.00066	0.00703	0.00251		1.80278	0.00146	-0.00066	0.00158	-0.000294	0.00193	-0.000342
1.80417	0.00386	0.00474	0.00379	-0.000238	0.00309	0.00282		1.80417	0.00054	-0.000267	0.00231	0.00048	0.00348	0.00227
1.80556	0.00457	0.00346	0.00278	-0.000513	0.00373	0.00352		1.80556	0.00114	0.000498	0.00329	-0.00048	0.00604	0.0022
1.80694	0.00489	0.00422	0.00154	-5.5e-05	0.00841	0.00259		1.80694	0.0055	0.000922	0.00325	0.000674	0.00285	0.00204
1.80833	0.00374	0.00399	0.00172	0.000474	0.00443	0.0017		1.80833	0.0025	0.000978	0.00163	-0.000797	0.00392	0.000243
1.80972	0.00489	0.00361	0.00549	0.000288	0.00623	0.00392		1.80972	0.0018	9.8e-05	0.00225	-0.000316	0.00469	0.00162
1.81111	0.00495	0.00444	0.00354	-0.00078	0.00314	0.00265		1.81111	0.00209	0.000755	0.0016	0.00156	0.000175	-0.000169
1.8125	0.00834	0.00392	0.00237	-5.3e-05	0.00317	0.0011		1.8125	0.00136	-0.000375	0.0024	-0.000424	0.00145	-0.000407
1.81389	0.00586	0.00316	0.00367	0.000784	0.00691	0.0025		1.81389	0.00258	0.00015	0.00447	-0.00107	0.00272	0.000607
1.81528	0.00474	0.00389	0.00306	-0.000569	0.00304	0.00216		1.81528	0.00153	0.000225	0.00058	0.00105	0.00207	-0.00213
1.81667	0.0057	0.00382	0.0027	-0.0003	0.00487	0.0016		1.81667	0.00257	0.00126	0.00136	-0.000161	0.00185	2.5e-05
1.81806	0.00518	0.00281	0.0025	-0.000601	0.00551	0.00284		1.81806	0.00331	-0.000525	0.00172	-0.00068	0.00448	0.00059
1.81944	0.0063	0.00424	0.00657	-0.00126	0.00301	0.00379		1.81944	0.00388	0.000106	0.00196	0.00232	0.00428	3.5e-05
1.82083	0.00463	0.0033	0.00328	0.000319	0.00574	0.00331		1.82083	0.00195	-4e-05	0.00358	0.000238	0.0042	-0.00129
1.82222	0.00735	0.00442	0.00728	-0.000397	0.00527	0.00212		1.82222	0.00188	0.000776	0.00278	-0.000367	0.00579	0.00047
1.82361	0.00589	0.00522	0.00328	-0.00125	0.00549	0.00116		1.82361	0.00149	0.00103	0.00291	0.000328	0.00338	0.00119
1.825	0.00807	0.00375	0.00305	-0.000313	0.00521	0.00189		1.825	0.00248	0.00103	0.00114	-0.00051	0.00485	0.00303
1.82639	0.00903	0.00465	0.00446	-0.00114	0.0038	0.00241		1.82639	0.00239	0.00289	-0.000299	2.7e-05	0.00244	0.00114
1.82778	0.00621	0.00477	0.0062	-0.000265	0.00429	0.00418		1.82778	0.0035	0.00194	0.00192	-4.8e-05	0.00182	0.000911
1.82917	0.0058	0.00543	0.00249	0.000263	0.00436	0.00292		1.82917	0.00256	0.000383	0.00212	-0.000377	0.000671	0.00184
1.83056	0.00774	0.00697	0.00245	0.000771	0.00687	0.0034		1.83056	0.00472	-0.000441	0.000986	-0.00144	0.00325	0.000163
1.83194	0.00676	0.00446	0.00345	0.000501	0.0046	0.00518		1.83194	0.00525	0.000322	0.00108	-0.000709	0.00231	-0.00106
1.83333	0.00556	0.00405	0.00391	0.000422	0.00688	0.00328		1.83333	0.00494	-0.000636	-0.000448	-0.000113	0.00649	-0.00101
1.83472	0.00713	0.00441	0.00274	0.000308	0.00701	0.00281		1.83472	0.00103	-0.00093	0.00153	-0.00129	0.00447	0.00152
1.83611	0.0078	0.0047	0.00492	0.000955	0.00403	0.00456		1.83611	0.00276	-0.000149	0.000968	-0.000102	0.00184	0.00191
1.8375	0.00795	0.00614	0.00436	0.000296	0.00351	0.00282		1.8375	0.00471	0.00104	0.00187	0.00108	0.00128	0.00103
1.83889	0.00928	0.00566	0.0029	-0.000104	0.00507	0.00257		1.83889	0.00282	0.000706	0.00127	-0.000554	0.0034	0.0017
1.84028	0.01184	0.00476	0.00382	0.00104	0.00368	0.00267		1.84028	0.00171	0.000596	0.00284	8.5e-05	0.0082	0.000533
1.84167	0.00812	0.00668	0.00556	-1.5e-05	0.0043	0.0037		1.84167	0.00275	0.00126	0.00298	-0.000503	0.00431	6.4e-05
1.84306	0.00987	0.00632	0.00662	0.00149	0.00561	0.00331		1.84306	0.00189	0.00304	0.00243	0.001	0.0024	-1.2e-05
1.84444	0.00898	0.00575	0.00472	0.00101	0.00467	0.0017		1.84444	0.00175	0.00086	0.00127	0.000393	0.00223	0.000698
1.84583	0.00811	0.00507	0.00499	0.000678	0.0047	0.00313		1.84583	0.00142	0.0011	0.000655	0.000613	0.00571	0.00252
1.84722	0.01011	0.0046	0.00419	0.00124	0.00499	0.00283		1.84722	0.00129	6.4e-05	0.000803	-0.000282	0.00429	-0.000435
1.84861	0.01111	0.00526	0.00418	0.000177	0.00551	0.0048		1.84861	0.000801	-0.000819	0.00162	0.000763	0.00611	0.000235
1.85	0.01043	0.00542	0.00684	-0.000594	0.00549	0.00371		1.85	0.0013	0.000172	0.00197	-0.000226	0.00451	0.00118
1.85139	0.00975	0.00571	0.00463	0.000132	0.00414	0.00361		1.85139	0.00212	0.000292	0.000764	-0.00108	0.00565	0.00288
1.85278	0.00863	0.00683	0.00415	0.00142	0.00549	0.00308		1.85278	0.00211	0.00174	0.000407	-0.00105	0.00608	0.00251
1.85417	0.01009	0.00811	0.00308	0	0.0061	0.00238		1.85417	0.00277	0.000132	-8.1e-05	0.00172	0.00809	0.00214
1.85556	0.01001	0.00735	0.00551	0.000155	0.00452	0.00223		1.85556	0.00237	0.00134	0.00203	0.00089	0.00681	0.000395
1.85694	0.01129	0.00591	0.00379	0.00074	0.00809	0.00212		1.85694	0.000926	0.000347	0.00145	0.00406	0.00583	-0.00139
1.85833	0.01147	0.00618	0.00483	0.000416	0.00952	0.00326		1.85833	0.00167	0.000567	-0.000192	0.00196	0.00323	-0.000658
1.85972	0.03604	0.00826	0.00449	0.00141	0.00408	0.00418		1.85972	0.00286	0.00199	6e-06	0.000845	0.00287	-5.2e-05
1.86111	0.01267	0.00677	0.00404	0.00173	0.00506	0.00273		1.86111	0.00337	-0.000227	0.00178	0.000527	0.00523	-0.000422
1.8625	0.00972	0.00616	0.00389	-0.000838	0.00553	0.00324		1.8625	0.00304	-0.000331	0.00305	-0.000313	0.00607	0.000399
1.86389	0.0102	0.00688	0.00796	0.00131	0.00515	0.00289		1.86389	0.00174	-8.4e-05	0.00242	0.00243	0.00403	-9.8e-05
1.86528	0.01031	0.00633	0.01107	-0.000146	0.00565	0.00243		1.86528	0.00136	-0.000747	0.00273	0.000538	0.00548	-0.000511
1.86667	0.01204	0.00602	0.0048	-0.000225	0.00467	0.00303		1.86667	0.00295	-0.000725	0.00192	-0.0012	0.00987	-0.000428
1.86806	0.01088	0.00691	0.00576	0.000393	0.00457	0.00453		1.86806	0.000924	-0.00106	0.00163	-0.000159	0.00566	-0.0016
1.86944	0.01219	0.0077	0.01474	0.000731	0.00388	0.00484		1.86944	0.00194	0.00162	0.000739	-0.000171	0.00692	0.00205
1.87083	0.01118	0.00838	0.00746	0.00158	0.00487	0.00502		1.87083	0.00179	0.00154	0.00296	-0.000679	0.00384	0.00229
1.87222	0.02666	0.00697	0.00677	0.00145	0.00909	0.0033		1.87222	0.00162	0.000575	0.000439	-0.000819	0.00392	-8.5e-05
1.87361	0.01873	0.00777	0.00745	0.000978	0.00696	0.00436		1.87361	0.00316	-0.000121	0.000332	1.7e-05	0.00221	-0.000139
1.875	0.01355	0.00851	0.00448	0.000847	0.00808	0.00324		1.875	0.00277	0.00116	0.000401	-0.000663	0.00332	0.00275
1.87639	0.01148	0.00858	0.00727	0.00189	0.00462	0.004		1.87639	0.00396	0.00241	-0.000597	0.00126	0.00321	0.00609
1.87778	0.01196	0.0077	0.00474	0.000354	0.00603	0.00573		1.87778	0.00363	0.00165	0.000168	0.00152	0.00372	0.00129
1.87917	0.01078	0.00742	0.0041	-0.00059	0.00533	0.00445		1.87917	0.00244	0.000899	0.00135	0.0016	0.00674	-3e-05
1.88056	0.01238	0.00877	0.00373	-0.00053	0.00751	0.00322		1.88056	0.0036	0.000955	0.00181	0.00259	0.00472	-0.00045
1.88194	0.01625	0.00951	0.00578	0.000674	0.00718	0.0034		1.88194	0.00283	0.000304	0.00309	-0.000317	0.00339	-0.000998
1.88333	0.01692	0.0092	0.00816	0.00035	0.0068	0.00254		1.88333	0.00233	0.000924	0.00351	-0.000764	0.00209	-0.0012
1.88472	0.01369	0.00952	0.01064	0.000766	0.00524	0.00305		1.88472	0.00201	0.00156	0.00125	-0.000345	0.00142	0.0013
1.88611	0.01248	0.00994	0.01165	0.000794	0.0048	0.00339		1.88611	0.00336	0.000592	0.00046	-0.000407	0.00491	-0.000293
1.8875	0.01371	0.00957	0.00915	0.000657	0.00322	0.00431		1.8875	0.0032	-0.000198	-0.000711	-1.6e-05	0.00475	-0.000265
1.88889	0.01268	0.01008	0.00551	-0.000258	0.00474	0.00519		1.88889	0.00249	0.00137	0.000906	-0.000423	0.00194	0.000591
1.89028	0.01573	0.00964	0.00575	0.000682	0.00572	0.0039		1.89028	0.00513	0.00274	0.000781	0.00179	0.00628	0.000699
1.89167	0.01747	0.00976	0.00968	0.00143	0.00796	0.00304		1.89167	0.00586	0.00184	0.00336	0.00157	0.00687	-0.000566
1.89306	0.01471	0.01108	0.00841	0.000913	0.00467	0.00427		1.89306	0.00121	0.00071	0.00517	0.0018	0.00233	0.000639
1.89444	0.01707	0.0104	0.00414	-0.00057	0.00547	0.00491		1.89444	0.00146	-0.00175	0.000819	0.00145	0.00402	0.000572
1.89583	0.01443	0.00989	0.0047	0.00097	0.00597	0.00481		1.89583	0.0032	0.000812	0.000847	0.00122	0.00522	0.000796
1.89722	0.01469	0.00907	0.00518	0.00113	0.00514	0.00519		1.89722	0.00286	0.00137	0.0011	0.00046	0.00526	0.0015
1.89861	0.01938	0.00943	0.01372	0.00158	0.00904	0.00447		1.89861	0.00247	0.00268	0.00164	0.000216	0.00398	0.000504
1.9	0.02137	0.01094	0.00815	0.000471	0.00761	0.00653		1.9	0.00235	0.00144	0.00273	0.00111	0.00253	0.00148
1.90139	0.01863	0.01139	0.00726	0.00173	0.00654	0.00561		1.90139	0.000851	0.00141	0.00117	0.000844	0.00172	0.00102
1.90278	0.02825	0.01252	0.00638	0.00243	0.00645	0.00536		1.90278	0.00223	0.000788	0.00176	0.000719	0.00416	-0.000389
1.90417	0.01917	0.0123	0.00749	0.00198	0.00598	0.00692		1.90417	0.00291	0.00297	0.00131	0.00114	0.00542	0.000169
1.90556	0.01975	0.01128	0.00752	0.00222	0.0104	0.00597		1.90556	0.00173	0.00294	0.00301	0.00129	0.00393	-0.000833
1.90694	0.01837	0.01208	0.00573	0.00145	0.00943	0.00695		1.90694	0.00259	0.0018	0.00123	0.001	0.00174	0.000944
1.90833	0.01781	0.01237	0.0069	0.000769	0.00912	0.00562		1.90833	0.00277	0.00186	0.000307	-0.000205	0.00514	0.000905
1.90972	0.01889	0.01186	0.00923	0.00203	0.00751	0.00588		1.90972	0.00237	0.00345	0.00183	-0.000383	0.00355	0.00196
1.91111	0.01945	0.0111	0.00752	0.00597	0.00618	0.00503		1.91111	0.00293	0.000418	0.00179	-0.000948	0.00198	0.00237
1.9125	0.01863	0.01144	0.00791	0.00258	0.00592	0.00595		1.9125	0.00217	0.00064	0.00196	0.000356	0.00391	-0.000373
1.91389	0.01916	0.01225	0.00541	0.00218	0.00719	0.00476		1.91389	0.00482	-0.000297	0.00196	-0.000541	0.00189	-0.000268
1.91528	0.01836	0.01482	0.00627	0.00149	0.01019	0.00461		1.91528	0.00275	0.00245	0.00202	-0.000433	0.00307	0.00259
1.91667	0.01975	0.01552	0.01144	0.00079	0.00899	0.0057		1.91667	0.00289	0.00123	0.00121	0.000247	0.00251	0.00313
1.91806	0.02102	0.01468	0.00801	0.00212	0.01126	0.00517		1.91806	0.00333	0.000268	0.00281	-0.000591	0.0058	6.8e-05
1.91944	0.02099	0.01536	0.0086	0.00159	0.00816	0.00791		1.91944	0.00135	0.00126	0.00268	5.2e-05	0.00525	-0.00024
1.92083	0.02274	0.015	0.00738	0.00144	0.00836	0.00712		1.92083	0.00355	0.000297	0.00298	4.9e-05	0.00626	0.000644
1.92222	0.02299	0.01509	0.00696	0.000237	0.01028	0.00662		1.92222	0.00198	0.000932	0.00329	-0.000659	0.00984	0.00162
1.92361	0.03369	0.01552	0.00928	0.00353	0.00962	0.00567		1.92361	0.000874	0.00173	0.00469	-0.00245	0.00846	-3.3e-05
1.925	0.03105	0.01518	0.00579	0.00246	0.00653	0.00571		1.925	0.00391	0.000497	0.00268	-0.00174	0.01001	0.000915
1.92639	0.02354	0.01536	0.00746	0.00199	0.00733	0.00493		1.92639	0.00452	0.00102	0.00248	0.000644	0.00657	0.0016
1.92778	0.02204	0.01595	0.01036	0.00184	0.00765	0.00588		1.92778	0.00243	0.000493	0.00119	0.00104	0.00385	0.000796
1.92917	0.02467	0.01692	0.01178	0.00325	0.00942	0.0065		1.92917	0.0035	0.00254	0.00229	0.000723	0.00229	0.0037
1.93056	0.02401	0.01542	0.00742	0.00279	0.00848	0.0074		1.93056	0.00334	0.00263	0.00126	0.000674	0.00116	0.00286
1.93194	0.02586	0.01667	0.01216	0.00234	0.01159	0.00649		1.93194	0.0041	0.00116	0.00226	0.000509	0.00252	0.000215
1.93333	0.02456	0.01728	0.0124	0.00245	0.00833	0.00587		1.93333	0.0028	0.00199	0.00476	0.000248	0.00782	0.00214
1.93472	0.02439	0.01756	0.01117	0.00323	0.00862	0.00696		1.93472	0.0013	0.00104	0.00309	-0.000986	0.00493	0.00227
1.93611	0.02445	0.0172	0.01493	0.00296	0.01124	0.00792		1.93611	0.00235	0.00275	0.000773	3.4e-05	0.00376	0.000829
1.9375	0.02566	0.01824	0.01077	0.00335	0.00822	0.00724		1.9375	0.0027	0.0014	0.00104	0.000734	0.00692	0.0016
1.93889	0.03194	0.01762	0.0201	0.00151	0.01069	0.01002		1.93889	0.00418	0.00315	0.000901	0.00236	0.00313	0.00182
1.94028	0.02633	0.0172	0.02161	0.00218	0.01142	0.00769		1.94028	0.00324	0.00364	0.00272	0.00103	0.00257	0.00223
1.94167	0.02618	0.01715	0.01399	0.00586	0.01416	0.00645		1.94167	0.00239	0.00228	0.00302	-0.000322	0.00316	0.000157
1.94306	0.02741	0.01745	0.01258	0.03227	0.00985	0.00602		1.94306	0.0024	0.00101	0.00122	0.0011	0.00227	0.000947
1.94444	0.02926	0.01821	0.01089	0.00867	0.01204	0.00805		1.94444	0.00234	0.000777	0.00134	3e-05	0.00159	0.00165
1.94583	0.02691	0.01775	0.00836	0.00724	0.00892	0.00698		1.94583	0.00418	0.000809	0.00185	0.00138	0.00326	0.00155
1.94722	0.02752	0.01893	0.00815	0.00293	0.0096	0.00657		1.94722	0.00677	-0.000185	-5.4e-05	0.000187	0.00392	0.00212
1.94861	0.02856	0.02092	0.00537	0.00261	0.00936	0.00798		1.94861	0.00331	-0.000777	0.00119	-0.000269	0.00349	0.000868
1.95	0.03024	0.02187	0.00737	0.00315	0.00975	0.0078		1.95	0.0035	0.00113	0.000595	-0.000951	0.00942	0.00123
1.95139	0.03203	0.02247	0.01153	0.00308	0.0148	0.00744		1.95139	0.00272	0.00198	0.00248	0.000175	0.00573	0.00259
1.95278	0.03619	0.02187	0.00825	0.00276	0.01968	0.00681		1.95278	0.00259	0.00122	0.000621	-0.000477	0.00674	0.00305
1.95417	0.03449	0.02115	0.0138	0.00274	0.013	0.00703		1.95417	0.00428	0.000465	0.00153	-5.7e-05	0.00627	0.00143
1.95556	0.03374	0.02174	0.03861	0.00275	0.00974	0.00913		1.95556	0.00452	0.00167	0.00286	0.000382	0.00932	0.00155
1.95694	0.03266	0.0215	0.01927	0.00364	0.01067	0.00781		1.95694	0.00298	0.000892	0.00169	0.00278	0.00608	0.000411
1.95833	0.0324	0.02241	0.01096	0.00193	0.01068	0.00788		1.95833	0.00276	0.000585	0.00238	0.000957	0.00283	0.000631
1.95972	0.03478	0.02217	0.01096	0.00242	0.00943	0.00703		1.95972	0.00397	0.00202	0.0025	0.000123	0.00205	0.00157
1.96111	0.03416	0.02267	0.0071	0.00359	0.0127	0.00669		1.96111	0.00293	0.00109	0.00289	-0.000137	0.00554	0.00188
1.9625	0.03647	0.02282	0.00908	0.01003	0.01502	0.00927		1.9625	0.00419	0.00178	0.00114	0.000736	0.00495	0.0031
1.96389	0.03523	0.02275	0.00873	0.00795	0.01335	0.00827		1.96389	0.00443	0.0011	0.00263	-0.000601	0.0021	0.00302
1.96528	0.03489	0.02507	0.0217	0.00374	0.01475	0.00972		1.96528	0.00497	0.00159	0.00161	-0.000585	0.00241	0.000637
1.96667	0.03787	0.02526	0.01073	0.00676	0.01192	0.00773		1.96667	0.00282	0.000922	0.00185	0.00122	0.0032	0.00151
1.96806	0.03855	0.0246	0.01214	0.0096	0.01199	0.0095		1.96806	0.00291	0.00115	0.000919	0.00186	0.00256	0.00068
1.96944	0.0369	0.02441	0.03118	0.00606	0.01567	0.00991		1.96944	0.00268	0.0028	0.0033	0.00176	-0.000358	0.00425
1.97083	0.03791	0.02448	0.01244	0.01055	0.01664	0.0091		1.97083	0.00282	0.00167	0.00239	-4e-05	0.00125	0.00383
1.97222	0.03534	0.02592	0.01147	0.00683	0.01562	0.00849		1.97222	0.00203	0.00104	0.00164	0.00149	0.00464	0.00286
1.97361	0.03954	0.0248	0.00933	0.00385	0.01281	0.01047		1.97361	0.0018	0.00073	0.000211	0.00124	0.00213	0.00314
1.975	0.04175	0.02583	0.01216	0.00643	0.01237	0.00977		1.975	0.00357	0.000984	0.000119	-0.000397	0.00251	0.00343
1.97639	0.0403	0.02587	0.02775	0.00574	0.01169	0.00973		1.97639	0.00568	0.0026	0.000463	0.00124	0.00408	0.00309
1.97778	0.0394	0.02721	0.01836	0.00609	0.01418	0.01018		1.97778	0.0067	0.00396	0.00313	0.00155	0.00344	0.00116
1.97917	0.03961	0.02686	0.0189	0.00645	0.01464	0.0103		1.97917	0.00721	0.00331	0.00178	3.2e-05	0.00518	0.00226
1.98056	0.04316	0.02685	0.02482	0.00545	0.01308	0.0097		1.98056	0.00758	0.00437	0.000663	0.00122	0.00629	0.00275
1.98194	0.04093	0.02857	0.02863	0.00542	0.01481	0.01389		1.98194	0.00427	0.00313	0.00267	0.000289	0.00333	0.00199
1.98333	0.04584	0.03058	0.01554	0.00485	0.01433	0.01127		1.98333	0.00734	0.00516	0.00326	-0.00079	0.00189	0.00286
1.98472	0.04265	0.0292	0.02246	0.00441	0.01414	0.0105		1.98472	0.00362	0.00311	0.00117	-0.000511	0.00498	0.000953
1.98611	0.0457	0.02937	0.01563	0.00513	0.01448	0.01003		1.98611	0.00279	0.00185	0.00123	-0.000298	0.00673	0.00139
1.9875	0.04484	0.03065	0.01595	0.00624	0.01526	0.01024		1.9875	0.00239	0.00116	0.00107	-7.9e-05	0.00508	0.00101
1.98889	0.05038	0.02959	0.02004	0.0053	0.02153	0.01776		1.98889	0.00197	0.00279	0.00113	0.000149	0.00906	0.00122
1.99028	0.04874	0.03113	0.01311	0.00465	0.01917	0.01669		1.99028	0.00224	0.00239	0.00402	0.00108	0.00583	0.00275
1.99167	0.05158	0.03093	0.01955	0.005	0.01911	0.01127		1.99167	0.00325	0.00179	0.00302	0.00128	0.00235	-0.000271
1.99306	0.04897	0.03234	0.02055	0.00614	0.01564	0.00965		1.99306	0.00355	0.00298	0.00165	0.000377	0.00239	0.0026
1.99444	0.05048	0.038	0.01574	0.00685	0.01543	0.01279		1.99444	0.00431	0.00347	0.00149	0.00117	0.00179	0.00395
1.99583	0.05012	0.0336	0.0168	0.01097	0.02011	0.01244		1.99583	0.00467	0.00416	0.000576	0.000608	0.00184	0.00194
1.99722	0.05042	0.0343	0.01587	0.0103	0.01723	0.01154		1.99722	0.00587	0.00334	0.00364	0.00106	0.00201	0.00163
1.99861	0.05184	0.03402	0.01909	0.0061	0.01705	0.01331		1.99861	0.00359	0.00186	0.00179	0.000647	0.00353	0.00161
2	0.05373	0.0383	0.0249	0.00598	0.01695	0.01263		2	0.00389	0.00121	0.00131	-0.00063	0.00718	0.000696
2.00139	0.06042	0.03512	0.01253	0.00442	0.01648	0.01169		2.00139	0.00434	0.0024	0.00208	-0.00166	0.00501	0.00188
2.00278	0.05396	0.03933	0.02046	0.00431	0.01477	0.01154		2.00278	0.00493	0.00282	0.00129	-0.00063	0.00242	0.000793
2.00417	0.05569	0.03614	0.02205	0.00632	0.01652	0.01219		2.00417	0.00349	0.0026	0.0023	-0.00022	0.00347	0.000873
2.00556	0.0632	0.03752	0.01484	0.00903	0.01672	0.01304		2.00556	0.00389	0.00355	0.00187	0.000578	0.00202	0.00147
2.00694	0.07549	0.03699	0.02364	0.00622	0.01618	0.01669		2.00694	0.00262	0.00134	0.000974	0.000294	0.00378	0.00131
2.00833	0.06024	0.03746	0.0291	0.01159	0.01617	0.01541		2.00833	0.00465	0.00237	0.000348	-0.000974	0.00437	0.00163
2.00972	0.05846	0.03806	0.02077	0.00735	0.01649	0.01288		2.00972	0.0045	0.00248	0.000675	-0.000456	0.00544	0.00196
2.01111	0.06237	0.03819	0.01797	0.00716	0.01799	0.01148		2.01111	0.00441	0.00495	0.0024	0.000678	0.00576	0.00256
2.0125	0.05849	0.04391	0.01349	0.00754	0.01805	0.01225		2.0125	0.00599	0.00447	0.00344	-0.000725	0.00385	0.000402
2.01389	0.09269	0.04075	0.01576	0.0085	0.02039	0.01563		2.01389	0.00716	0.00266	0.00241	-0.000844	0.00437	-0.000253
2.01528	0.0788	0.04073	0.01189	0.01061	0.02381	0.01838		2.01528	0.00913	0.00169	0.00211	0.00091	0.004	-0.000154
2.01667	0.06438	0.03983	0.01214	0.00606	0.02444	0.01886		2.01667	0.00809	0.00512	0.00319	-0.000787	0.00241	-0.000937
2.01806	0.06284	0.04268	0.01232	0.00533	0.01965	0.01767		2.01806	0.00937	0.00232	0.00224	0.00131	0.00273	-0.000258
2.01944	0.06254	0.0433	0.01588	0.00539	0.02063	0.02252		2.01944	0.0082	0.00289	0.000382	0.00116	0.00509	0.000992
2.02083	0.06873	0.04507	0.0155	0.00689	0.02094	0.01618		2.02083	0.00641	0.00295	0.00128	-0.000135	0.00251	0.00168
2.02222	0.06837	0.04342	0.01888	0.01218	0.02393	0.01362		2.02222	0.00678	0.00421	-7.1e-05	-0.000366	0.00594	0.000376
2.02361	0.07362	0.04486	0.0133	0.01159	0.02439	0.01451		2.02361	0.00587	0.0038	0.000278	0.000714	0.0041	3e-05
2.025	0.07102	0.04506	0.01334	0.00911	0.02181	0.01574		2.025	0.00495	0.00431	0.00283	-0.000417	0.00197	0.00162
2.02639	0.06838	0.0466	0.01727	0.01152	0.02095	0.01593		2.02639	0.00617	0.00411	0.00399	7.1e-05	0.0033	0.000328
2.02778	0.07272	0.04682	0.02159	0.0096	0.02121	0.01488		2.02778	0.00497	0.00593	0.00257	0.01424	0.00109	0.000592
2.02917	0.07306	0.0471	0.01731	0.00592	0.01974	0.01605		2.02917	0.00944	0.00582	0.0032	0.00636	0.00323	0.00291
2.03056	0.08348	0.047	0.01583	0.00817	0.02427	0.01633		2.03056	0.00591	0.00399	0.00275	0.000851	0.00449	0.00167
2.03194	0.07647	0.04886	0.01403	0.01827	0.02831	0.01511		2.03194	0.00641	0.00222	0.00285	0.000872	0.00242	0.00248
2.03333	0.07398	0.04938	0.0141	0.02595	0.02648	0.01592		2.03333	0.00748	0.00233	0.00326	0.000447	0.00271	0.0026
2.03472	0.07588	0.05317	0.02878	0.01041	0.02348	0.01578		2.03472	0.00733	0.00534	0.0014	0.0014	0.00585	0.00055
2.03611	0.08777	0.05845	0.05904	0.01167	0.02458	0.01826		2.03611	0.00979	0.00814	0.0025	0.00311	0.00259	0.00103
2.0375	0.07905	0.0528	0.02619	0.00972	0.02286	0.02118		2.0375	0.00824	0.00502	0.00261	-6e-06	0.00109	0.00131
2.03889	0.09966	0.05139	0.02167	0.01021	0.0246	0.01829		2.03889	0.00572	0.00623	0.00166	0.000347	0.00312	0.0019
2.04028	0.0871	0.05231	0.02728	0.00831	0.03115	0.01942		2.04028	0.00679	0.00518	0.0012	0.000728	0.00351	0.00102
2.04167	0.08133	0.05249	0.02001	0.00847	0.03689	0.01765		2.04167	0.00692	0.00549	-0.000141	0.000578	0.00479	0.00221
2.04306	0.08394	0.05369	0.01792	0.00881	0.02994	0.01965		2.04306	0.00959	0.00499	0.000619	0.00115	0.00393	0.00389
2.04444	0.0867	0.0552	0.02296	0.00969	0.03305	0.01776		2.04444	0.00886	0.00494	-0.000454	0.000423	0.00345	0.00222
2.04583	0.08572	0.05454	0.02765	0.00916	0.02836	0.01754		2.04583	0.00748	0.00443	0.00135	-0.000781	0.0029	0.00151
2.04722	0.0851	0.05563	0.02487	0.00823	0.02469	0.01773		2.04722	0.00918	0.00215	0.000982	-0.000968	0.00198	0.000796
2.04861	0.08615	0.05645	0.01794	0.00664	0.02487	0.01936		2.04861	0.00983	0.00359	0.000969	0.000638	0.000285	0.00103
2.05	0.0891	0.05731	0.02013	0.0082	0.02767	0.02066		2.05	0.00978	0.00454	0.000288	0.00254	0.00279	0.000765
2.05139	0.08887	0.05734	0.02407	0.00833	0.0285	0.01994		2.05139	0.00985	0.00341	0.00151	0.00154	0.00519	0.00191
2.05278	0.09242	0.0595	0.02071	0.00777	0.02619	0.02064		2.05278	0.00828	0.00467	0.000407	0.00122	0.00292	0.00211
2.05417	0.09753	0.06042	0.04849	0.00964	0.02741	0.02162		2.05417	0.00888	0.00347	0.00212	0.0016	0.00167	0.00374
2.05556	0.10443	0.06218	0.03556	0.01331	0.02856	0.02265		2.05556	0.00869	0.00538	0.00112	0.00123	0.0016	0.0017
2.05694	0.09878	0.06449	0.02055	0.01089	0.03037	0.02753		2.05694	0.01113	0.00598	0.00114	0.000714	0.00219	0.000335
2.05833	0.10489	0.06624	0.031	0.00849	0.03184	0.02308		2.05833	0.01009	0.00447	0.00172	0.00206	0.00196	0.000874
2.05972	0.1041	0.07336	0.02196	0.01503	0.03363	0.02152		2.05972	0.01038	0.00435	0.00287	0.000947	0.00156	0.000814
2.06111	0.10012	0.06547	0.02098	0.0131	0.03135	0.02279		2.06111	0.01117	0.00571	0.00313	-0.000663	0.00429	0.000531
2.0625	0.10041	0.06528	0.02929	0.01383	0.03113	0.02333		2.0625	0.01102	0.00561	0.00263	-0.00036	0.00478	0.000123
2.06389	0.10227	0.06995	0.02926	0.01564	0.0353	0.02254		2.06389	0.01032	0.00656	0.00293	0.000998	0.00373	0.000243
2.06528	0.10074	0.06853	0.02395	0.00879	0.04093	0.02474		2.06528	0.00959	0.00631	0.000986	0.00276	0.00202	0.00055
2.06667	0.1016	0.0724	0.02237	0.01077	0.03689	0.02384		2.06667	0.01158	0.00655	0.00193	0.00415	0.00108	0.00279
2.06806	0.10303	0.06944	0.02164	0.01139	0.03529	0.02392		2.06806	0.00998	0.00626	0.00279	0.00112	0.00214	0.00245
2.06944	0.11202	0.07039	0.02799	0.01189	0.03488	0.02406		2.06944	0.01203	0.00716	0.00268	9e-06	0.00323	0.00146
2.07083	0.11357	0.07448	0.01989	0.01118	0.03701	0.02385		2.07083	0.01098	0.0062	0.00118	-3.3e-05	0.00474	0.00277
2.07222	0.11144	0.07198	0.02363	0.01507	0.04889	0.02359		2.07222	0.01181	0.00607	0.00103	0.00321	0.00464	0.00182
2.07361	0.11287	0.07233	0.02532	0.0206	0.04112	0.03069		2.07361	0.01207	0.00772	0.000732	0.00315	0.0032	0.00107
2.075	0.11815	0.07831	0.02302	0.0154	0.03794	0.03028		2.075	0.01238	0.0071	2e-05	-3.1e-05	0.00121	0.00239
2.07639	0.12322	0.07743	0.02104	0.01345	0.03769	0.02895		2.07639	0.01129	0.00851	0.0028	2e-05	0.00119	0.00194
2.07778	0.11898	0.07926	0.02673	0.01774	0.03807	0.02716		2.07778	0.01336	0.00756	0.00396	-0.000222	0.0039	0.00233
2.07917	0.11916	0.07695	0.03215	0.01297	0.04029	0.02859		2.07917	0.01124	0.01077	0.0029	0.00125	0.00564	0.00159
2.08056	0.12418	0.07899	0.02481	0.01173	0.04208	0.02857		2.08056	0.01459	0.00844	0.00341	0.000796	0.00837	0.0015
2.08194	0.12647	0.08421	0.02204	0.01251	0.03732	0.03266		2.08194	0.01315	0.00826	0.00254	0.00277	0.00334	0.00116
2.08333	0.12196	0.0791	0.02705	0.01169	0.03833	0.03145		2.08333	0.01253	0.01034	0.00181	0.0016	0.00268	0.003
2.08472	0.13141	0.08024	0.03116	0.01161	0.04215	0.03011		2.08472	0.01402	0.00886	0.000588	0.00118	0.00146	0.00123
2.08611	0.12812	0.08221	0.03792	0.01745	0.04334	0.03404		2.08611	0.0147	0.0109	0.00175	0.00114	0.00602	0.000657
2.0875	0.13497	0.08476	0.02769	0.02708	0.04336	0.03102		2.0875	0.01437	0.00847	0.00153	0.000375	0.0066	0.00123
2.08889	0.13083	0.08872	0.03261	0.02145	0.04316	0.02907		2.08889	0.01389	0.0088	0.00266	0.00057	0.00696	0.00077
2.09028	0.13393	0.09112	0.03023	0.01464	0.04323	0.0313		2.09028	0.01495	0.00677	0.00331	0.00184	0.0066	0.00243
2.09167	0.15516	0.09169	0.0293	0.01388	0.04539	0.03435		2.09167	0.01653	0.00809	-6.3e-05	0.00206	0.00707	0.0027
2.09306	0.1438	0.09047	0.03859	0.01118	0.04631	0.03168		2.09306	0.0167	0.00944	0.000862	0.00223	0.00391	0.00262
2.09444	0.13954	0.09283	0.03322	0.01174	0.04466	0.03153		2.09444	0.01395	0.00914	0.00708	0.00135	0.00223	0.0023
2.09583	0.14038	0.0943	0.02666	0.01465	0.05572	0.0335		2.09583	0.01489	0.00843	0.00365	0.00128	0.0027	0.00374
2.09722	0.14213	0.09219	0.02473	0.02096	0.05275	0.03583		2.09722	0.01561	0.0092	0.00349	0.00241	0.00139	0.00143
2.09861	0.14071	0.09403	0.02984	0.01925	0.04749	0.04036		2.09861	0.01359	0.00925	0.00312	0.00223	0.00162	0.00141
2.1	0.14242	0.10564	0.06832	0.01987	0.04869	0.03844		2.1	0.01581	0.01107	0.00334	0.00195	0.00344	0.00322
2.10139	0.14771	0.09822	0.07446	0.01872	0.05044	0.03334		2.10139	0.0165	0.00958	0.00461	0.00107	0.00316	0.00211
2.10278	0.1466	0.09701	0.05282	0.01373	0.0666	0.0346		2.10278	0.01959	0.01068	0.00589	0.000459	0.0035	0.000599
2.10417	0.14628	0.09869	0.03903	0.01593	0.05371	0.0346		2.10417	0.01876	0.01102	0.00229	0.00127	0.00216	0.00138
2.10556	0.15104	0.10867	0.02951	0.01822	0.05753	0.03723		2.10556	0.01818	0.01016	0.00231	0.0022	0.00265	0.00133
2.10694	0.19524	0.10307	0.04287	0.01746	0.05132	0.03625		2.10694	0.01678	0.01233	0.0055	0.00319	0.00312	0.00232
2.10833	0.1688	0.10125	0.05763	0.02611	0.04804	0.03639		2.10833	0.02214	0.01379	0.00706	0.00274	0.00283	0.0017
2.10972	0.16401	0.10494	0.04049	0.01787	0.05011	0.03714		2.10972	0.02095	0.01056	0.00319	0.00113	0.00367	0.000711
2.11111	0.16348	0.10847	0.03168	0.01799	0.05388	0.04097		2.11111	0.01883	0.00989	0.00201	0.00166	0.00212	0.00158
2.1125	0.17061	0.11297	0.02782	0.01914	0.05356	0.05417		2.1125	0.02047	0.01138	0.00313	0.00167	0.00279	0.000329
2.11389	0.17895	0.11393	0.03757	0.03187	0.05311	0.0581		2.11389	0.01927	0.01099	0.00462	0.00112	0.00249	0.00225
2.11528	0.17062	0.11323	0.0349	0.0208	0.0551	0.04212		2.11528	0.02059	0.01426	0.00354	0.00139	0.00259	0.00154
2.11667	0.17084	0.11527	0.03269	0.01602	0.05826	0.04094		2.11667	0.02539	0.00986	0.00154	0.00262	0.00438	0.00101
2.11806	0.16828	0.11278	0.04115	0.02729	0.06327	0.04022		2.11806	0.02329	0.01239	0.0013	0.000619	0.00131	0.00202
2.11944	0.1729	0.11531	0.04484	0.02244	0.06195	0.05596		2.11944	0.02062	0.01149	0.00218	0.000736	0.00011	0.00115
2.12083	0.18563	0.11585	0.04055	0.02065	0.06361	0.0473		2.12083	0.02981	0.01215	0.00193	0.00172	0.0048	0.00277
2.12222	0.18833	0.11791	0.03678	0.01813	0.06164	0.04316		2.12222	0.03019	0.01255	0.00269	0.000736	0.00452	0.00256
2.12361	0.19045	0.11894	0.04108	0.01976	0.06545	0.04282		2.12361	0.02578	0.01297	0.0027	0.000964	0.00396	0.00268
2.125	0.19496	0.12101	0.05119	0.03111	0.05922	0.04774		2.125	0.02536	0.01376	0.00458	0.00231	0.00469	0.00292
2.12639	0.19777	0.12863	0.04641	0.02612	0.06273	0.05291		2.12639	0.03061	0.01724	0.00369	0.00461	0.00705	0.00398
2.12778	0.1945	0.12891	0.03894	0.02331	0.06814	0.04734		2.12778	0.02881	0.01842	0.00478	0.00422	0.00627	0.00317
2.12917	0.19021	0.13928	0.04367	0.02218	0.08265	0.04745		2.12917	0.02424	0.01357	0.00459	0.000575	0.00251	0.00277
2.13056	0.2056	0.12857	0.04044	0.02342	0.06609	0.05069		2.13056	0.02895	0.01257	0.00354	0.00123	0.00425	0.00208
2.13194	0.19717	0.12996	0.05869	0.01714	0.06445	0.05801		2.13194	0.02954	0.01433	0.00227	0.00237	0.00114	0.00117
2.13333	0.19792	0.13171	0.0591	0.02185	0.0649	0.04719		2.13333	0.02885	0.01417	0.00211	0.00164	0.00284	0.00177
2.13472	0.28725	0.13202	0.06108	0.0236	0.06939	0.04945		2.13472	0.0275	0.01374	0.00218	0.00182	0.00128	0.00209
2.13611	0.21931	0.13429	0.0367	0.04325	0.07804	0.04981		2.13611	0.0279	0.02003	0.00344	0.000337	0.00125	0.00185
2.1375	0.2071	0.13844	0.04057	0.04293	0.07131	0.04847		2.1375	0.02666	0.01794	0.00319	0.00308	0.0018	0.00365
2.13889	0.22815	0.13951	0.04521	0.02568	0.06763	0.04872		2.13889	0.02797	0.01552	0.00242	0.00239	-3.3e-05	0.00222
2.14028	0.22803	0.13995	0.05689	0.02101	0.06809	0.04982		2.14028	0.03064	0.01484	0.00461	0.00102	0.00135	0.00239
2.14167	0.24467	0.14828	0.05924	0.02004	0.07371	0.05149		2.14167	0.03382	0.01513	0.00575	0.00089	0.00346	0.00193
2.14306	0.2643	0.14328	0.05666	0.02492	0.07654	0.05519		2.14306	0.03333	0.01653	0.00488	0.00184	0.000742	0.00109
2.14444	0.24675	0.14225	0.05243	0.02852	0.08183	0.05788		2.14444	0.03984	0.01751	0.00573	0.00181	0.00179	0.00178
2.14583	0.22777	0.14649	0.04232	0.03194	0.08079	0.06089		2.14583	0.04067	0.01963	0.00394	0.0018	0.00227	0.00124
2.14722	0.23858	0.15156	0.04616	0.02359	0.08203	0.06398		2.14722	0.03526	0.01925	0.00242	0.00202	0.000421	0.00179
2.14861	0.24737	0.15672	0.04052	0.03138	0.08463	0.0591		2.14861	0.03426	0.01939	0.00394	0.000381	-0.000822	0.00541
2.15	0.23985	0.15678	0.05735	0.02376	0.0948	0.06054		2.15	0.03604	0.0209	0.00335	0.000986	0.000619	0.002
2.15139	0.23269	0.15523	0.06456	0.03587	0.08203	0.05699		2.15139	0.03609	0.02282	0.00388	0.00104	0.00259	0.00119
2.15278	0.23911	0.16219	0.05547	0.03654	0.09424	0.05601		2.15278	0.03826	0.01761	0.00449	0.00155	0.00229	0.00262
2.15417	0.25125	0.17125	0.05421	0.03302	0.09389	0.05635		2.15417	0.03963	0.01923	0.00436	0.000939	0.0021	0.00198
2.15556	0.25271	0.16211	0.05741	0.03136	0.08584	0.05963		2.15556	0.0427	0.01932	0.00583	0.00133	0.00263	0.00248
2.15694	0.25323	0.16107	0.04892	0.02365	0.09957	0.06382		2.15694	0.04351	0.02164	0.00675	0.00233	0.0031	0.00335
2.15833	0.25822	0.16717	0.06016	0.05152	0.08525	0.06184		2.15833	0.04316	0.02448	0.00701	0.00264	0.003	0.00255
2.15972	0.30478	0.1719	0.05393	0.03204	0.08443	0.06393		2.15972	0.0407	0.02619	0.00458	0.00169	0.00491	0.00247
2.16111	0.27357	0.16906	0.05833	0.03291	0.09376	0.06365		2.16111	0.04315	0.02392	0.00363	0.00219	0.00331	0.00394
2.1625	0.25838	0.17171	0.05088	0.02992	0.09617	0.06502		2.1625	0.04398	0.02522	0.0043	0.00147	0.00198	0.00307
2.16389	0.26168	0.17239	0.08524	0.04065	0.09288	0.07526		2.16389	0.04814	0.023	0.00444	0.000553	0.00467	0.00237
2.16528	0.27147	0.17704	0.07488	0.03509	0.10048	0.07134		2.16528	0.04402	0.02365	0.00522	0.00175	0.00259	0.00186
2.16667	0.27865	0.18481	0.06857	0.02977	0.09782	0.07407		2.16667	0.04315	0.02545	0.00707	0.00291	0.00285	0.003
2.16806	0.29067	0.18365	0.06108	0.02895	0.09898	0.0717		2.16806	0.04333	0.02554	0.0068	0.00259	0.00229	0.00453
2.16944	0.28413	0.18265	0.06788	0.03069	0.10032	0.07256		2.16944	0.04633	0.02528	0.00514	0.00199	0.00286	0.00412
2.17083	0.31012	0.18647	0.0587	0.03462	0.10181	0.07977		2.17083	0.04782	0.02288	0.00547	0.00348	0.00542	0.00136
2.17222	0.30958	0.18443	0.05774	0.03365	0.0984	0.07509		2.17222	0.0462	0.02297	0.00767	0.00289	0.00353	0.00246
2.17361	0.29353	0.18698	0.04858	0.03115	0.0982	0.07612		2.17361	0.05063	0.02404	0.00835	0.00103	0.00274	0.00304
2.175	0.30011	0.18882	0.06956	0.03244	0.10433	0.0809		2.175	0.04783	0.02378	0.00872	0.00221	0.00737	0.00287
2.17639	0.28961	0.19848	0.06675	0.04773	0.10574	0.08507		2.17639	0.04773	0.02665	0.00755	0.005	0.00719	0.00423
2.17778	0.31734	0.20672	0.06971	0.03787	0.09951	0.07885		2.17778	0.04901	0.02732	0.00876	0.00316	0.00505	0.00352
2.17917	0.3399	0.199	0.05586	0.03843	0.10167	0.07676		2.17917	0.05559	0.02792	0.01001	0.00378	0.00493	0.00297
2.18056	0.32434	0.20104	0.06316	0.03944	0.10542	0.07771		2.18056	0.05644	0.02834	0.01039	0.00378	0.00309	0.00239
2.18194	0.32191	0.20021	0.05946	0.05378	0.10723	0.0796		2.18194	0.05948	0.0302	0.00953	0.00237	0.00131	0.00228
2.18333	0.33324	0.20439	0.06354	0.04131	0.11275	0.08291		2.18333	0.05753	0.03575	0.00773	0.00214	0.00318	0.00165
2.18472	0.31636	0.2078	0.05636	0.04257	0.10808	0.08908		2.18472	0.06249	0.03619	0.00661	0.00637	0.00306	0.00194
2.18611	0.32009	0.21133	0.05334	0.04107	0.11264	0.09156		2.18611	0.05966	0.03079	0.00817	0.0048	0.0035	0.00391
2.1875	0.33635	0.21716	0.06481	0.04155	0.12067	0.09218		2.1875	0.05649	0.0288	0.01052	0.00393	0.00494	0.00619
2.18889	0.35356	0.22528	0.07262	0.058	0.12118	0.08888		2.18889	0.05775	0.0295	0.00888	0.0055	0.00273	0.00411
2.19028	0.37379	0.21639	0.07136	0.04557	0.12574	0.08429		2.19028	0.06235	0.02977	0.01071	0.00222	0.000787	0.00353
2.19167	0.35555	0.22819	0.06093	0.04893	0.13216	0.09644		2.19167	0.06109	0.0306	0.00806	0.00251	0.00307	0.00404
2.19306	0.37499	0.23611	0.06489	0.03571	0.12642	0.09597		2.19306	0.06626	0.03188	0.008	0.00207	0.00307	0.00429
2.19444	0.38568	0.22528	0.07086	0.05168	0.13078	0.11821		2.19444	0.07138	0.03282	0.00898	0.00275	0.00191	0.0028
2.19583	0.39886	0.24527	0.07249	0.04866	0.13866	0.106		2.19583	0.07766	0.03207	0.00965	0.00226	0.000711	0.00333
2.19722	0.37465	0.23603	0.06106	0.04297	0.14037	0.09973		2.19722	0.0679	0.03468	0.00955	0.002	0.00268	0.00281
2.19861	0.38993	0.23743	0.05851	0.04413	0.14234	0.09797		2.19861	0.06601	0.03745	0.01096	0.00208	0.00447	0.00399
2.2	0.36205	0.24131	0.07518	0.05012	0.13405	0.10905		2.2	0.0661	0.0396	0.00941	0.00272	0.00188	0.00175
2.20139	0.37339	0.24196	0.06585	0.05165	0.14212	0.10094		2.20139	0.06841	0.03964	0.00878	0.00423	0.002	0.00477
2.20278	0.36953	0.24947	0.09549	0.04466	0.1409	0.09605		2.20278	0.06669	0.04575	0.01048	0.00282	0.00604	0.00255
2.20417	0.36964	0.24471	0.13374	0.03997	0.13577	0.09789		2.20417	0.0736	0.03845	0.00952	0.00413	0.00477	0.00309
2.20556	0.40495	0.25881	0.07479	0.03636	0.14343	0.10544		2.20556	0.08211	0.03557	0.00897	0.00388	0.01234	0.00212
2.20694	0.40292	0.259	0.07011	0.04578	0.14316	0.12143		2.20694	0.08398	0.0379	0.01049	0.00348	0.00456	0.00313
2.20833	0.39191	0.25786	0.07595	0.04149	0.15169	0.10823		2.20833	0.09913	0.03832	0.01311	0.00396	0.00269	0.00783
2.20972	0.43306	0.26876	0.06205	0.04159	0.14488	0.10785		2.20972	0.09269	0.04225	0.01439	0.00652	0.00245	0.00686
2.21111	0.40933	0.28658	0.06056	0.05417	0.16005	0.10777		2.21111	0.08631	0.04519	0.01327	0.00384	0.00375	0.00286
2.2125	0.40307	0.26801	0.08482	0.04968	0.15412	0.1201		2.2125	0.10439	0.04382	0.01045	0.004	0.00659	0.0034
2.21389	0.39996	0.31352	0.0773	0.04229	0.15143	0.11926		2.21389	0.09622	0.04646	0.0097	0.00524	0.00662	0.00526
2.21528	0.39674	0.28951	0.07868	0.04067	0.16977	0.12149		2.21528	0.08204	0.04612	0.01011	0.00612	0.00273	0.00368
2.21667	0.40447	0.28664	0.07138	0.05109	0.17371	0.1288		2.21667	0.08958	0.04796	0.01155	0.00543	0.00292	0.00393
2.21806	0.4156	0.29471	0.09333	0.0467	0.15462	0.12248		2.21806	0.09023	0.04577	0.01127	0.00635	0.00694	0.00336
2.21944	0.42352	0.28102	0.08455	0.05713	0.16472	0.11514		2.21944	0.09263	0.05035	0.01174	0.00311	0.00351	0.00339
2.22083	0.43438	0.27932	0.07329	0.04701	0.17042	0.12536		2.22083	0.09444	0.05304	0.01303	0.00436	0.00286	0.00343
2.22222	0.43178	0.29684	0.08672	0.04848	0.19557	0.14322		2.22222	0.09829	0.05598	0.01171	0.00473	0.00508	0.0026
2.22361	0.43132	0.30762	0.08622	0.04916	0.18282	0.12987		2.22361	0.08891	0.05773	0.0136	0.00325	0.00725	0.0033
2.225	0.44605	0.29862	0.07881	0.05885	0.17394	0.12822		2.225	0.09199	0.06211	0.01214	0.00629	0.00772	0.00573
2.22639	0.51906	0.31088	0.08491	0.04765	0.18904	0.13959		2.22639	0.10388	0.05144	0.01309	0.00892	0.00739	0.01016
2.22778	0.49712	0.31029	0.0846	0.04934	0.18903	0.13513		2.22778	0.09938	0.05456	0.01288	0.00506	0.00854	0.00829
2.22917	0.45911	0.30313	0.09376	0.05099	0.19581	0.13392		2.22917	0.11263	0.06391	0.0129	0.00439	0.0054	0.00335
2.23056	0.48389	0.30578	0.12075	0.05099	0.2255	0.1347		2.23056	0.11438	0.06236	0.01392	0.00586	0.00475	0.0029
2.23194	0.47411	0.31787	0.10568	0.07149	0.20266	0.1309		2.23194	0.11819	0.05378	0.01358	0.00694	0.00219	0.00251
2.23333	0.48071	0.33085	0.11243	0.05712	0.1936	0.13159		2.23333	0.11599	0.05402	0.0149	0.00755	0.00154	0.00158
2.23472	0.47198	0.31973	0.10816	0.0545	0.18867	0.132		2.23472	0.10831	0.05594	0.01398	0.00708	0.0036	0.0044
2.23611	0.47611	0.32762	0.08142	0.05928	0.20301	0.13935		2.23611	0.10997	0.06031	0.01706	0.007	0.00472	0.00568
2.2375	0.5056	0.32538	0.08653	0.07019	0.18991	0.15359		2.2375	0.12101	0.05941	0.016	0.00477	0.00492	0.00378
2.23889	0.494	0.32774	0.0967	0.05752	0.19453	0.16629		2.23889	0.12404	0.06297	0.01613	0.0044	0.00435	0.00533
2.24028	0.51881	0.34145	0.10972	0.0724	0.1885	0.15222		2.24028	0.12233	0.06238	0.01745	0.00541	0.00484	0.00382
2.24167	0.50254	0.34393	0.11389	0.05992	0.20672	0.14333		2.24167	0.12143	0.06547	0.01784	0.00739	0.00635	0.00479
2.24306	0.49277	0.34152	0.0874	0.06278	0.20267	0.14686		2.24306	0.14868	0.06379	0.02433	0.006	0.00544	0.00554
2.24444	0.50422	0.35921	0.08647	0.05604	0.21532	0.18168		2.24444	0.14758	0.06258	0.01948	0.00563	0.00469	0.0048
2.24583	0.51518	0.35615	0.08519	0.05955	0.20651	0.18397		2.24583	0.13178	0.06635	0.01788	0.00683	0.00434	0.00638
2.24722	0.52095	0.35199	0.09957	0.05847	0.22319	0.18419		2.24722	0.12814	0.06545	0.01923	0.00655	0.007	0.00629
2.24861	0.53644	0.38284	0.10769	0.06695	0.22977	0.18285		2.24861	0.13768	0.06565	0.02165	0.00792	0.00946	0.00289
2.25	0.52555	0.37269	0.12569	0.08966	0.20957	0.16932		2.25	0.16222	0.069	0.01893	0.01217	0.00467	0.00321
2.25139	0.5726	0.36204	0.13161	0.11151	0.20794	0.17651		2.25139	0.14451	0.07408	0.02009	0.00774	0.0039	0.0043
2.25278	0.54835	0.3659	0.11763	0.08917	0.23205	0.17382		2.25278	0.12927	0.06936	0.02385	0.0055	0.00724	0.00514
2.25417	0.54201	0.3685	0.10649	0.05757	0.24484	0.16759		2.25417	0.13412	0.06735	0.02277	0.00684	0.0082	0.00454
2.25556	0.55122	0.3788	0.11437	0.05981	0.24559	0.16579		2.25556	0.15452	0.07098	0.02041	0.00759	0.00919	0.00415
2.25694	0.55131	0.38754	0.14226	0.06306	0.2378	0.17587		2.25694	0.1615	0.07568	0.02319	0.00541	0.00591	0.00446
2.25833	0.56465	0.39458	0.12474	0.06317	0.22158	0.18041		2.25833	0.14364	0.07764	0.0277	0.00592	0.0045	0.00683
2.25972	0.58059	0.3942	0.12509	0.07372	0.2233	0.18128		2.25972	0.14468	0.07518	0.02744	0.00547	0.00481	0.00748
2.26111	0.57711	0.39479	0.10859	0.08075	0.23505	0.1794		2.26111	0.14683	0.08708	0.02782	0.00699	0.00642	0.00637
2.2625	0.56918	0.40941	0.10988	0.08312	0.24327	0.20811		2.2625	0.14295	0.08886	0.02326	0.00583	0.00386	0.00477
2.26389	0.57367	0.40675	0.10771	0.12705	0.26364	0.21792		2.26389	0.14707	0.08203	0.02496	0.00485	0.00377	0.00571
2.26528	0.59912	0.40998	0.16048	0.08501	0.25619	0.18791		2.26528	0.15331	0.08524	0.02341	0.00537	0.00951	0.00592
2.26667	0.66172	0.42441	0.15352	0.06233	0.24298	0.18341		2.26667	0.16446	0.08924	0.02388	0.00753	0.01246	0.00497
2.26806	0.79591	0.41719	0.11473	0.08764	0.25349	0.18248		2.26806	0.16271	0.0882	0.02606	0.00806	0.00589	0.00553
2.26944	0.62493	0.41682	0.13274	0.07468	0.26752	0.19396		2.26944	0.16877	0.08412	0.02607	0.00917	0.00373	0.00603
2.27083	0.61954	0.42376	0.1222	0.07274	0.30904	0.22077		2.27083	0.1935	0.09256	0.02696	0.00716	0.00574	0.00831
2.27222	0.63531	0.43328	0.11992	0.09845	0.30077	0.19941		2.27222	0.18279	0.09798	0.0259	0.01032	0.00606	0.00876
2.27361	0.66641	0.43857	0.12294	0.09383	0.27564	0.21478		2.27361	0.17975	0.09288	0.02494	0.01157	0.00467	0.00519
2.275	0.66388	0.44921	0.11532	0.08263	0.2881	0.22493		2.275	0.1896	0.09914	0.02646	0.00805	0.00522	0.00558
2.27639	0.67127	0.45758	0.1144	0.09659	0.27323	0.21625		2.27639	0.18941	0.11281	0.03164	0.00914	0.0033	0.0045
2.27778	0.64159	0.45614	0.12225	0.08069	0.27046	0.21679		2.27778	0.19819	0.10819	0.02924	0.00723	0.00372	0.00415
2.27917	0.65719	0.46131	0.11982	0.09438	0.2845	0.2525		2.27917	0.18661	0.0957	0.03061	0.00946	0.00624	0.00657
2.28056	0.73079	0.45672	0.1166	0.08383	0.26808	0.24787		2.28056	0.19781	0.09368	0.02836	0.00938	0.00558	0.00852
2.28194	0.65646	0.46161	0.12351	0.09488	0.27665	0.22894		2.28194	0.19837	0.10037	0.02704	0.00933	0.01086	0.00719
2.28333	0.65414	0.46225	0.1318	0.10016	0.29283	0.22496		2.28333	0.186	0.10555	0.03201	0.01205	0.00711	0.00672
2.28472	0.68804	0.47092	0.15547	0.07856	0.30595	0.22725		2.28472	0.22786	0.11466	0.03541	0.00978	0.00539	0.00644
2.28611	0.69093	0.59688	0.15266	0.07829	0.31932	0.22669		2.28611	0.20473	0.1295	0.03188	0.01033	0.00639	0.0047
2.2875	0.81021	0.52073	0.14586	0.0833	0.32195	0.22788		2.2875	0.20677	0.11538	0.0286	0.01036	0.01055	0.00745
2.28889	0.75023	0.50143	0.13163	0.08284	0.31389	0.22262		2.28889	0.21588	0.13136	0.03099	0.01001	0.00954	0.00886
2.29028	0.70274	0.51095	0.13651	0.08564	0.32817	0.22829		2.29028	0.21814	0.13117	0.03307	0.00977	0.00613	0.00785
2.29167	0.70741	0.51739	0.13032	0.08235	0.33654	0.22351		2.29167	0.20912	0.12431	0.03267	0.01166	0.00596	0.00899
2.29306	0.81005	0.5439	0.12328	0.08591	0.34146	0.22956		2.29306	0.20901	0.11956	0.03346	0.01085	0.01238	0.00758
2.29444	0.77657	0.52081	0.1385	0.09539	0.36255	0.22802		2.29444	0.22223	0.12705	0.03312	0.01129	0.01149	0.00783
2.29583	0.71813	0.50449	0.14226	0.08578	0.35711	0.23929		2.29583	0.20977	0.12726	0.03345	0.01078	0.01001	0.00812
2.29722	0.72108	0.5106	0.13778	0.09258	0.33906	0.25148		2.29722	0.20612	0.12434	0.03377	0.01052	0.00882	0.00698
2.29861	0.7698	0.52965	0.13519	0.09545	0.32924	0.25108		2.29861	0.20907	0.12895	0.03906	0.01157	0.0076	0.00899
2.3	0.75619	0.57099	0.16551	0.11428	0.33737	0.25597		2.3	0.21984	0.14432	0.0412	0.01586	0.00773	0.00838
2.30139	0.7621	0.54002	0.15433	0.10322	0.32979	0.25905		2.30139	0.22532	0.12996	0.0399	0.0133	0.00862	0.00615
2.30278	0.74553	0.53794	0.1468	0.09914	0.33401	0.25194		2.30278	0.22824	0.12833	0.04018	0.01237	0.00968	0.00584
2.30417	0.79727	0.54885	0.14016	0.0904	0.3437	0.28155		2.30417	0.24106	0.1435	0.03933	0.01342	0.00774	0.00894
2.30556	0.94144	0.5533	0.17617	0.08749	0.39994	0.28052		2.30556	0.25821	0.14827	0.0405	0.01475	0.01147	0.00877
2.30694	0.7963	0.54644	0.17135	0.09448	0.46027	0.26484		2.30694	0.25635	0.13871	0.03862	0.01736	0.01856	0.00878
2.30833	0.78662	0.55286	0.21537	0.09544	0.425	0.28582		2.30833	0.27756	0.13142	0.04194	0.01661	0.01434	0.00787
2.30972	0.87697	0.56127	0.24009	0.091	0.36507	0.30103		2.30972	0.24851	0.13612	0.05152	0.01458	0.01043	0.00791
2.31111	0.94052	0.56418	0.16979	0.10391	0.36017	0.2735		2.31111	0.2559	0.14389	0.04411	0.01408	0.00911	0.00648
2.3125	0.79091	0.58589	0.14912	0.10537	0.35008	0.27724		2.3125	0.27893	0.14826	0.04731	0.01242	0.01129	0.0068
2.31389	0.78957	0.58203	0.16098	0.12094	0.37121	0.30602		2.31389	0.27153	0.1588	0.05042	0.01794	0.00963	0.00804
2.31528	0.80847	0.63734	0.14637	0.1068	0.40622	0.31986		2.31528	0.25042	0.15392	0.05193	0.01554	0.0097	0.00862
2.31667	0.81216	0.69683	0.1499	0.11229	0.40472	0.29796		2.31667	0.27021	0.15146	0.04661	0.01534	0.01057	0.00669
2.31806	0.82968	0.61855	0.15583	0.10973	0.39971	0.29827		2.31806	0.27403	0.15916	0.04469	0.01411	0.01463	0.00908
2.31944	1.02238	0.61015	0.14883	0.1038	0.36351	0.30976		2.31944	0.26205	0.16248	0.05071	0.01652	0.01133	0.00926
2.32083	0.85753	0.6185	0.18271	0.12027	0.39967	0.31107		2.32083	0.27015	0.15377	0.05163	0.01669	0.01143	0.01012
2.32222	1.16775	0.64651	0.16328	0.11518	0.42951	0.29592		2.32222	0.27814	0.15804	0.04884	0.01625	0.01043	0.01021
2.32361	1.15148	0.62696	0.16479	0.10232	0.4082	0.30007		2.32361	0.26914	0.17285	0.05068	0.01508	0.01787	0.0082
2.325	0.94128	0.62204	0.18687	0.11888	0.44017	0.41924		2.325	0.29289	0.15873	0.05477	0.01589	0.02181	0.01013
2.32639	0.89148	0.62445	0.18662	0.12395	0.42255	0.36129		2.32639	0.32275	0.16375	0.05427	0.01578	0.01577	0.01074
2.32778	0.88059	0.63203	0.16707	0.13998	0.40317	0.31631		2.32778	0.29473	0.17956	0.05202	0.01871	0.01525	0.01177
2.32917	0.8549	0.65621	0.17795	0.13103	0.43737	0.32497		2.32917	0.3085	0.17469	0.05595	0.01812	0.01263	0.01168
2.33056	0.88995	0.70307	0.16381	0.11111	0.41242	0.35404		2.33056	0.2999	0.18696	0.05552	0.01869	0.01511	0.01212
2.33194	0.88777	0.67204	0.17907	0.12558	0.40411	0.33774		2.33194	0.3014	0.20854	0.05465	0.01689	0.01678	0.01176
2.33333	0.89137	0.67544	0.30793	0.12243	0.41656	0.31362		2.33333	0.29423	0.20178	0.06019	0.01798	0.01263	0.0125
2.33472	1.0879	0.66425	0.25532	0.10941	0.42374	0.34032		2.33472	0.31299	0.18592	0.05672	0.01961	0.0101	0.01143
2.33611	1.05237	0.66199	0.21756	0.13256	0.43387	0.34268		2.33611	0.34313	0.18222	0.05686	0.01911	0.01054	0.01448
2.3375	0.92651	0.67244	0.19839	0.14842	0.43036	0.33996		2.3375	0.37533	0.19653	0.05899	0.01945	0.01482	0.0135
2.33889	0.9309	0.67239	0.22137	0.13233	0.41373	0.35633		2.33889	0.39182	0.18923	0.06851	0.01961	0.01855	0.01442
2.34028	0.93124	0.67968	0.20335	0.13774	0.43246	0.34122		2.34028	0.33559	0.20571	0.06966	0.022	0.01777	0.0129
2.34167	0.92527	0.68678	0.19979	0.12355	0.45201	0.33524		2.34167	0.34065	0.20885	0.06223	0.01916	0.017	0.01276
2.34306	0.92244	0.70013	0.18267	0.1373	0.50114	0.33351		2.34306	0.37575	0.22711	0.0673	0.02134	0.02135	0.01281
2.34444	0.9334	0.69809	0.19282	0.16193	0.50241	0.34546		2.34444	0.364	0.21597	0.06733	0.02048	0.01511	0.01232
2.34583	0.93406	0.72886	0.19671	0.13149	0.47668	0.34986		2.34583	0.34906	0.20866	0.06517	0.01987	0.01505	0.0148
2.34722	0.96183	0.71462	0.19456	0.14209	0.45654	0.34799		2.34722	0.38511	0.20065	0.07009	0.02171	0.01647	0.01456
2.34861	0.96724	0.73192	0.2196	0.12414	0.46599	0.36027		2.34861	0.38667	0.19864	0.06836	0.02475	0.0174	0.01389
2.35	0.95306	0.77758	0.23674	0.13369	0.47859	0.38487		2.35	0.38109	0.22371	0.06809	0.03116	0.01609	0.01268
2.35139	0.99145	0.74722	0.19827	0.14191	0.49503	0.36052		2.35139	0.37213	0.21635	0.06858	0.02888	0.02215	0.01363
2.35278	0.99609	0.76227	0.18651	0.13421	0.50143	0.3833		2.35278	0.35058	0.20887	0.06737	0.02682	0.02268	0.01458
2.35417	0.9565	0.79504	0.20604	0.15306	0.52729	0.40277		2.35417	0.35446	0.21565	0.07246	0.02439	0.02673	0.01443
2.35556	1.03383	0.74724	0.20558	0.15283	0.48001	0.42128		2.35556	0.35117	0.22123	0.07941	0.03004	0.02093	0.01414
2.35694	0.97638	0.75487	0.20566	0.1505	0.49859	0.41467		2.35694	0.36722	0.24287	0.07308	0.02529	0.0166	0.01311
2.35833	1.2091	0.7784	0.21276	0.1572	0.50876	0.39283		2.35833	0.40746	0.21854	0.07472	0.03208	0.01592	0.01385
2.35972	1.41578	0.77192	0.23547	0.21529	0.49244	0.47		2.35972	0.38592	0.23432	0.07779	0.02657	0.01733	0.01676
2.36111	1.01194	0.76017	0.22273	0.19472	0.48415	0.42316		2.36111	0.35464	0.26531	0.07384	0.02479	0.0163	0.01568
2.3625	1.04207	0.77109	0.20233	0.16328	0.50802	0.40831		2.3625	0.36686	0.25567	0.07717	0.02633	0.0192	0.01581
2.36389	1.01777	0.79511	0.22877	0.17756	0.52423	0.40872		2.36389	0.36796	0.2408	0.08127	0.02601	0.01869	0.01649
2.36528	0.99786	0.80134	0.21948	0.16262	0.53315	0.42437		2.36528	0.39873	0.25568	0.0769	0.02581	0.021	0.01474
2.36667	1.06198	0.7921	0.24914	0.14977	0.54515	0.40591		2.36667	0.40401	0.24606	0.07889	0.02609	0.01801	0.01567
2.36806	1.08309	0.80866	0.2349	0.16077	0.56992	0.41108		2.36806	0.39692	0.25303	0.0833	0.02595	0.01917	0.01764
2.36944	1.10809	0.83546	0.24464	0.14695	0.53228	0.44022		2.36944	0.38944	0.25422	0.08485	0.03007	0.0255	0.01805
2.37083	1.09225	0.82908	0.23386	0.14712	0.56437	0.45672		2.37083	0.40698	0.25054	0.08434	0.03037	0.02902	0.01682
2.37222	1.05739	0.80734	0.23907	0.17142	0.59247	0.44993		2.37222	0.42499	0.24799	0.08903	0.03057	0.0249	0.01681
2.37361	1.06178	0.855	0.25916	0.147	0.58734	0.42451		2.37361	0.42636	0.26474	0.08849	0.03258	0.0229	0.01843
2.375	1.21163	0.8516	0.3062	0.15927	0.53466	0.4496		2.375	0.45282	0.25478	0.08729	0.02981	0.02357	0.01918
2.37639	1.16161	0.83371	0.31105	0.17136	0.56213	0.42917		2.37639	0.44815	0.27618	0.08844	0.0325	0.02557	0.0166
2.37778	1.07767	0.83499	0.26519	0.15175	0.5563	0.43367		2.37778	0.46141	0.2765	0.08618	0.03131	0.02896	0.01771
2.37917	1.05258	0.8344	0.24275	0.14855	0.55012	0.44418		2.37917	0.44324	0.28439	0.08851	0.03887	0.02458	0.01869
2.38056	1.07038	0.85016	0.25817	0.18129	0.56979	0.47247		2.38056	0.45336	0.28553	0.09668	0.03232	0.03008	0.01818
2.38194	1.07157	0.85494	0.25752	0.19224	0.55119	0.45668		2.38194	0.5055	0.28622	0.09536	0.03402	0.02786	0.0178
2.38333	1.06618	0.86401	0.25949	0.17164	0.5327	0.46377		2.38333	0.48583	0.29819	0.09248	0.03603	0.02271	0.01873
2.38472	1.06756	0.86555	0.27217	0.18203	0.56714	0.44331		2.38472	0.47356	0.29412	0.09646	0.03363	0.02246	0.02581
2.38611	1.09564	0.87395	0.26259	0.19088	0.5812	0.48041		2.38611	0.51261	0.30907	0.10161	0.03243	0.02751	0.02432
2.3875	1.17742	0.8711	0.25372	0.18788	0.60191	0.53532		2.3875	0.46512	0.29467	0.09616	0.03307	0.02736	0.02123
2.38889	1.13667	0.91415	0.24835	0.17163	0.68369	0.50372		2.38889	0.44083	0.28397	0.09575	0.03518	0.02689	0.01977
2.39028	1.16674	0.90374	0.2444	0.17187	0.68139	0.47715		2.39028	0.4598	0.29792	0.10896	0.03331	0.03541	0.02192
2.39167	1.14002	0.90948	0.3549	0.18062	0.6631	0.46779		2.39167	0.45803	0.30861	0.10398	0.03339	0.03206	0.02186
2.39306	1.17719	0.9155	0.34599	0.187	0.5971	0.4922		2.39306	0.44912	0.29578	0.10451	0.03602	0.03116	0.02517
2.39444	1.13932	0.92927	0.28738	0.17257	0.60001	0.49246		2.39444	0.4894	0.31563	0.1056	0.03689	0.03567	0.02372
2.39583	1.11871	0.89455	0.2763	0.17945	0.59957	0.49507		2.39583	0.48327	0.33608	0.11039	0.03683	0.03431	0.02437
2.39722	1.11716	0.95575	0.35507	0.2998	0.60962	0.53269		2.39722	0.47809	0.33259	0.11476	0.03625	0.04059	0.02639
2.39861	1.11439	1.1092	0.28232	0.24425	0.62923	0.48796		2.39861	0.51932	0.33088	0.1158	0.03448	0.03496	0.02493
2.4	1.14679	1.01415	0.30236	0.21294	0.68936	0.50029		2.4	0.53128	0.33491	0.11031	0.03715	0.04182	0.02504
2.40139	1.15202	0.97922	0.36696	0.19201	0.69687	0.53618		2.40139	0.48339	0.30793	0.10665	0.03659	0.03833	0.02382
2.40278	1.17347	0.92948	0.31871	0.18584	0.74423	0.52932		2.40278	0.47749	0.30396	0.10726	0.03764	0.04299	0.02168
2.40417	1.17172	0.93072	0.28992	0.19297	0.64309	0.52729		2.40417	0.47861	0.31972	0.10727	0.04055	0.04228	0.0231
2.40556	1.15766	0.95091	0.27313	0.18331	0.61666	0.56461		2.40556	0.48881	0.34852	0.13025	0.04162	0.03764	0.0293
2.40694	1.32921	1.01992	0.31509	0.21292	0.61429	0.57249		2.40694	0.5	0.37742	0.11911	0.0392	0.03598	0.02863
2.40833	1.27954	0.9763	0.29299	0.20431	0.67145	0.55727		2.40833	0.48929	0.36032	0.11559	0.03903	0.037	0.02886
2.40972	1.16963	0.97236	0.28498	0.23451	0.6556	0.55952		2.40972	0.51464	0.34664	0.13683	0.03846	0.03564	0.02578
2.41111	1.17791	0.98448	0.31239	0.21336	0.65093	0.55859		2.41111	0.59458	0.34353	0.13936	0.04128	0.03294	0.02874
2.4125	1.18995	1.02823	0.30629	0.20452	0.6556	0.54719		2.4125	0.56514	0.34926	0.11862	0.04231	0.0349	0.02704
2.41389	1.17999	1.2233	0.31149	0.1953	0.62657	0.56238		2.41389	0.52791	0.42086	0.11993	0.04224	0.03668	0.02516
2.41528	1.16776	1.17217	0.29142	0.20589	0.70011	0.58482		2.41528	0.53435	0.4801	0.12289	0.04232	0.03808	0.02947
2.41667	1.202	0.99607	0.30535	0.23004	0.69263	0.59933		2.41667	0.57027	0.40589	0.12327	0.04788	0.04572	0.02527
2.41806	1.19151	1.0154	0.29342	0.23802	0.64733	0.53151		2.41806	0.54208	0.3769	0.12035	0.04438	0.04166	0.02815
2.41944	1.1968	1.09336	0.3623	0.21533	0.63952	0.54091		2.41944	0.55844	0.35424	0.1244	0.04574	0.04613	0.02929
2.42083	1.21487	1.03934	0.41381	0.26847	0.6331	0.58888		2.42083	0.59196	0.37234	0.12835	0.04781	0.04592	0.03077
2.42222	1.21067	1.052	0.38686	0.22664	0.71727	0.60338		2.42222	0.54139	0.4127	0.13193	0.04564	0.04321	0.03561
2.42361	1.28687	1.06218	0.32241	0.2443	0.73677	0.64899		2.42361	0.53991	0.42254	0.13038	0.04533	0.04336	0.03148
2.425	1.20156	1.04787	0.32744	0.24008	0.64686	0.66585		2.425	0.54405	0.45397	0.12693	0.04532	0.0597	0.03343
2.42639	1.24042	1.06821	0.32084	0.22016	0.66012	0.61356		2.42639	0.55165	0.43064	0.13022	0.04443	0.04791	0.03388
2.42778	1.41428	1.09577	0.32561	0.21689	0.68518	0.58754		2.42778	0.64311	0.43991	0.13854	0.04467	0.04263	0.03384
2.42917	1.37568	1.0476	0.329	0.21775	0.67213	0.5746		2.42917	0.74834	0.43884	0.14106	0.04629	0.04173	0.03246
2.43056	1.27315	1.0443	0.31159	0.27079	0.70144	0.57701		2.43056	0.66158	0.43719	0.14082	0.04787	0.04471	0.03193
2.43194	1.33521	1.07043	0.31276	0.22961	0.71426	0.59152		2.43194	0.57596	0.40081	0.14001	0.05032	0.0499	0.0351
2.43333	1.29969	1.10104	0.34903	0.25353	0.67247	0.57244		2.43333	0.56232	0.43357	0.14565	0.04959	0.05343	0.03751
2.43472	1.29605	1.07842	0.41597	0.26014	0.68588	0.60911		2.43472	0.57507	0.41054	0.1407	0.0479	0.05177	0.03831
2.43611	1.25944	1.07684	0.35393	0.23627	0.67613	0.60743		2.43611	0.55074	0.42838	0.14655	0.04683	0.04746	0.03626
2.4375	1.30949	1.06569	0.32241	0.23357	0.71947	0.59025		2.4375	0.59233	0.49087	0.14285	0.05029	0.04525	0.04035
2.43889	1.2876	1.0922	0.32189	0.22603	0.74824	0.61008		2.43889	0.59006	0.45903	0.14343	0.05072	0.05008	0.0416
2.44028	1.31317	1.12164	0.32654	0.26609	0.72476	0.62518		2.44028	0.57201	0.41652	0.16241	0.04935	0.05309	0.04183
2.44167	1.25149	1.11439	0.33867	0.24961	0.71554	0.63896		2.44167	0.58377	0.42628	0.15372	0.04992	0.05179	0.03901
2.44306	1.34561	1.1233	0.34998	0.25835	0.79119	0.65563		2.44306	0.62387	0.43798	0.14878	0.05235	0.04794	0.03944
2.44444	1.83525	1.1027	0.33611	0.26103	0.82648	0.65856		2.44444	0.60551	0.44378	0.14626	0.04872	0.05153	0.03842
2.44583	2.99052	1.11645	0.36875	0.28293	0.80427	0.66827		2.44583	0.60759	0.44501	0.14899	0.05886	0.05164	0.03849
2.44722	1.6287	1.1098	0.48593	0.25998	0.75114	0.69043		2.44722	0.61728	0.45908	0.16658	0.05715	0.05348	0.03991
2.44861	1.3777	1.11177	0.51134	0.2804	0.73986	0.63626		2.44861	0.61437	0.46005	0.15999	0.05	0.04973	0.04064
2.45	1.3946	1.14341	0.40902	0.29419	0.7024	0.62284		2.45	0.64259	0.4512	0.15369	0.04876	0.04798	0.04224
2.45139	1.33929	1.14917	0.36373	0.28397	0.74501	0.68251		2.45139	0.65864	0.472	0.15974	0.05497	0.05464	0.03961
2.45278	1.33566	1.14986	0.39121	0.26548	0.71925	0.71059		2.45278	0.62943	0.56171	0.16282	0.10907	0.06297	0.03859
2.45417	1.31726	1.1499	0.42042	0.28934	0.74662	0.68887		2.45417	0.67095	0.52315	0.15892	0.13536	0.05863	0.04104
2.45556	1.30534	1.17975	0.40636	0.29477	0.7899	0.70853		2.45556	0.65787	0.48955	0.16796	0.13705	0.06359	0.04129
2.45694	1.32708	1.16347	0.39829	0.29953	0.75809	0.71425		2.45694	0.63463	0.5184	0.18277	0.13549	0.06709	0.04251
2.45833	1.33055	1.18495	0.45065	0.30863	0.82704	0.70837		2.45833	0.70088	0.52137	0.18007	0.13995	0.06282	0.03927
2.45972	1.32223	1.17239	0.42218	0.27257	0.85447	0.72082		2.45972	0.69752	0.49648	0.16771	0.14209	0.05663	0.04367
2.46111	1.35953	1.17306	0.37143	0.26746	0.78786	0.69936		2.46111	0.73891	0.48619	0.16349	0.14661	0.06473	0.04875
2.4625	1.33842	1.18868	0.39492	0.3073	0.7799	0.69188		2.4625	0.78125	0.51304	0.17369	0.14476	0.06964	0.04586
2.46389	1.33205	1.18289	0.43754	0.2928	0.78218	0.673		2.46389	0.73811	0.57567	0.19849	0.14983	0.0652	0.05295
2.46528	1.33985	1.26391	0.43075	0.29433	0.75634	0.67395		2.46528	0.70025	0.51501	0.20664	0.14942	0.06187	0.04878
2.46667	1.34443	1.23665	0.49404	0.3213	0.75963	0.6963		2.46667	0.68894	0.51115	0.19626	0.15095	0.06794	0.0517
2.46806	1.32706	1.18813	0.47532	0.29553	0.75803	0.70021		2.46806	0.63352	0.51621	0.20305	0.15341	0.07047	0.05026
2.46944	1.36159	1.21079	0.41587	0.30342	0.78715	0.76927		2.46944	0.64808	0.49783	0.18941	0.14937	0.06949	0.0482
2.47083	1.35691	1.21885	0.40461	0.31646	0.78021	0.74267		2.47083	0.67133	0.56302	0.18127	0.14554	0.07019	0.04894
2.47222	1.36354	1.21875	0.40877	0.32329	0.79433	0.72165		2.47222	0.6285	0.5481	0.18077	0.1439	0.07469	0.04803
2.47361	1.39993	1.34455	0.42124	0.29216	0.81276	0.72007		2.47361	0.67667	0.51229	0.20035	0.15953	0.07378	0.04754
2.475	1.38336	1.566	0.42619	0.337	0.81428	0.74989		2.475	0.68163	0.51283	0.21974	0.18334	0.06908	0.05072
2.47639	1.38076	1.31261	0.45622	0.31534	0.79667	0.70079		2.47639	0.67154	0.50053	0.19732	0.17169	0.07035	0.04786
2.47778	1.38877	1.2357	0.42163	0.30885	0.79688	0.72877		2.47778	0.70641	0.49869	0.19035	0.14538	0.0689	0.04978
2.47917	1.38666	1.23521	0.43029	0.31776	0.76943	0.75325		2.47917	0.65938	0.50988	0.20837	0.14252	0.07789	0.05105
2.48056	1.40327	1.26217	0.44747	0.30869	0.77679	0.79065		2.48056	0.64119	0.54405	0.21049	0.14818	0.0786	0.05031
2.48194	1.59913	1.2434	0.46653	0.33022	0.76694	0.77163		2.48194	0.69561	0.58936	0.19411	0.16095	0.07884	0.05314
2.48333	1.55004	1.26495	0.46658	0.30773	0.84176	0.73786		2.48333	0.74399	0.5995	0.19579	0.16962	0.10241	0.05594
2.48472	1.5296	1.23771	0.46245	0.35235	0.8435	0.72825		2.48472	0.71171	0.65138	0.20087	0.17366	0.09584	0.05872
2.48611	1.42622	1.25748	0.46385	0.35161	0.80522	0.70411		2.48611	0.68058	0.58883	0.21549	0.16415	0.08358	0.0581
2.4875	1.40491	1.295	0.43804	0.34577	0.77145	0.75873		2.4875	0.69408	0.54301	0.19908	0.16165	0.08048	0.06149
2.48889	1.41722	1.28187	0.45051	0.39449	0.84901	0.74332		2.48889	0.73057	0.58331	0.20771	0.16743	0.0879	0.06193
2.49028	1.463	1.25823	0.51302	0.36623	0.80649	0.75317		2.49028	0.76318	0.67982	0.22037	0.1644	0.0854	0.05981
2.49167	1.55476	1.25982	0.49056	0.3454	0.80659	0.70399		2.49167	0.78436	0.64588	0.22091	0.15737	0.08834	0.06123
2.49306	1.47438	1.27407	0.45665	0.36184	0.83562	0.72542		2.49306	0.68978	0.67265	0.22091	0.18191	0.0941	0.05772
2.49444	1.46858	1.26778	0.47227	0.33942	0.93169	0.79154		2.49444	0.72012	0.5847	0.21553	0.17453	0.10107	0.05648
2.49583	1.46445	1.2942	0.45369	0.35253	0.92223	0.79919		2.49583	0.74631	0.60797	0.20657	0.16732	0.09346	0.05758
2.49722	1.41652	1.31934	0.47976	0.3627	0.81436	0.8038		2.49722	0.74108	0.58451	0.21131	0.17491	0.09297	0.05704
2.49861	1.48007	1.37231	0.57848	0.3929	0.84238	0.762		2.49861	0.71238	0.58054	0.21253	0.1661	0.09199	0.05738
2.5	1.45709	1.29775	0.55192	0.35449	0.89038	0.77592		2.5	0.78015	0.5947	0.21419	0.1748	0.10125	0.05865
2.50139	1.4367	1.30717	0.49905	0.35797	0.83771	0.81847		2.50139	0.76633	0.61053	0.23312	0.18357	0.10813	0.0598
2.50278	1.46898	1.30479	0.46171	0.36047	0.9297	0.78427		2.50278	0.84019	0.62663	0.22978	0.20946	0.09924	0.06537
2.50417	1.52399	1.32069	0.45842	0.3577	0.89583	0.75591		2.50417	0.74279	0.61933	0.2398	0.20907	0.11973	0.06463
2.50556	1.49437	1.32795	0.47561	0.35302	0.92569	0.86353		2.50556	0.7181	0.63542	0.24085	0.17899	0.13356	0.07301
2.50694	1.46192	1.30136	0.49085	0.38957	0.94759	0.90623		2.50694	0.69917	0.61437	0.23026	0.18993	0.12956	0.07384
2.50833	1.42234	1.32112	0.52349	0.38606	0.93927	0.7936		2.50833	0.73217	0.62558	0.2266	0.21362	0.11138	0.06736
2.50972	1.45929	1.33105	0.5703	0.39166	0.84821	0.79523		2.50972	0.69726	0.61512	0.22172	0.21456	0.1155	0.06795
2.51111	1.42382	1.34283	0.54493	0.38251	0.79623	0.79183		2.51111	0.73056	0.60231	0.21979	0.19765	0.12481	0.0663
2.5125	1.48426	1.36593	0.54549	0.39142	0.79989	0.83022		2.5125	0.81843	0.61094	0.2354	0.18951	0.1149	0.06576
2.51389	1.48344	1.51695	0.55553	0.37708	0.80731	0.79807		2.51389	0.75678	0.61517	0.24979	0.18438	0.12177	0.06778
2.51528	1.47807	1.44474	0.54005	0.3702	0.86067	0.8281		2.51528	0.72059	0.61403	0.23644	0.18727	0.11577	0.07251
2.51667	1.43645	1.34467	0.5238	0.38542	0.87511	0.82473		2.51667	0.68151	0.62675	0.24134	0.19949	0.12412	0.07704
2.51806	1.50837	1.40238	0.5188	0.46998	0.91411	0.86043		2.51806	0.76855	0.62656	0.24619	0.20306	0.11691	0.07299
2.51944	1.49655	1.44701	0.54118	0.42429	0.94665	0.81543		2.51944	0.91691	0.60387	0.24002	0.20398	0.11841	0.06933
2.52083	1.84418	1.41571	0.50954	0.51784	0.93548	0.77542		2.52083	0.99086	0.60821	0.24264	0.19497	0.11107	0.07212
2.52222	1.6465	1.38863	0.49881	0.53018	0.88604	0.75418		2.52222	0.99998	0.62469	0.26596	0.2106	0.12138	0.08212
2.52361	1.48742	1.47555	0.53598	0.44719	0.99609	0.82045		2.52361	0.86115	0.61986	0.25512	0.25326	0.13168	0.08069
2.525	1.49602	1.41	0.52479	0.40144	0.98774	0.81464		2.525	0.76283	0.64666	0.26625	0.23307	0.12874	0.07523
2.52639	1.4514	1.402	0.57912	0.39695	0.91366	0.84502		2.52639	0.72506	0.64663	0.30634	0.22894	0.1406	0.07933
2.52778	1.52749	1.37218	0.56922	0.41914	0.89564	0.94377		2.52778	0.71845	0.70122	0.26485	0.2138	0.12397	0.08254
2.52917	1.57992	1.41272	0.59732	0.42206	0.86229	0.84519		2.52917	0.7119	0.7351	0.25396	0.20586	0.12574	0.08035
2.53056	1.65845	1.40517	0.67369	0.41093	0.84338	0.85153		2.53056	0.75932	0.64908	0.25201	0.21727	0.14085	0.0756
2.53194	1.49403	1.47687	0.6198	0.43347	0.90775	0.8187		2.53194	0.89792	0.6172	0.25841	0.22539	0.13009	0.07699
2.53333	1.46992	1.39463	0.5358	0.42648	0.90696	0.84917		2.53333	1.03903	0.59491	0.2534	0.21982	0.13823	0.07499
2.53472	1.4796	1.38248	0.5556	0.39599	0.90643	0.83045		2.53472	0.96569	0.64776	0.2549	0.21779	0.12747	0.07592
2.53611	1.48934	1.38354	0.56903	0.47072	0.97181	0.85249		2.53611	0.8954	0.63677	0.24825	0.21746	0.11901	0.08288
2.5375	1.46309	1.379	0.63296	0.50721	0.87073	0.86792		2.5375	0.83381	0.63561	0.2538	0.2287	0.12018	0.08405
2.53889	1.4909	1.42115	0.61528	0.50947	0.82096	0.82332		2.53889	0.75171	0.69364	0.26882	0.23302	0.13604	0.08161
2.54028	1.50463	1.39187	0.57739	0.55027	0.82819	0.83278		2.54028	0.78835	0.76438	0.27176	0.23396	0.14414	0.08159
2.54167	1.54475	1.40752	0.54597	0.49364	0.85436	0.81626		2.54167	0.80037	0.73176	0.30347	0.23161	0.13875	0.08734
2.54306	1.52176	1.40988	0.55044	0.48175	1.16466	0.87324		2.54306	0.77863	0.68393	0.27673	0.22058	0.145	0.08652
2.54444	1.48802	1.46163	0.5862	0.53529	1.58897	0.90868		2.54444	0.83614	0.67582	0.27221	0.23476	0.15713	0.08713
2.54583	1.56487	1.42874	0.62142	0.48816	1.14754	0.88429		2.54583	0.86985	0.64943	0.27064	0.25315	0.16159	0.087
2.54722	1.5219	1.43948	0.63107	0.48417	0.90112	0.86852		2.54722	0.90687	0.68939	0.26726	0.23558	0.16057	0.08348
2.54861	1.48154	1.44948	0.59381	0.44689	0.88947	0.89791		2.54861	0.80683	0.70759	0.27293	0.22429	0.15003	0.08464
2.55	1.51852	1.42307	0.60429	0.44792	1.13274	0.90206		2.55	0.80518	0.69926	0.28145	0.21884	0.15628	0.09019
2.55139	1.5173	1.45344	0.61062	0.48868	1.4249	0.99288		2.55139	0.83799	0.7275	0.29145	0.2237	0.16718	0.09523
2.55278	1.56219	1.50671	0.60228	0.49076	1.26449	0.99959		2.55278	0.77358	0.79251	1.8923	0.24272	0.17633	0.0952
2.55417	1.54217	1.4733	0.59705	0.47181	0.96687	1.36199		2.55417	0.86317	0.75422	8.05986	0.26182	0.16704	0.10299
2.55556	1.49503	1.41875	0.59707	0.48657	0.89629	1.27018		2.55556	0.86131	0.68516	2.51381	0.25772	0.18247	0.10932
2.55694	1.53349	1.44085	0.61632	0.46347	0.99196	0.94898		2.55694	0.82159	0.7154	0.42821	0.24831	0.17464	0.10639
2.55833	1.47225	1.45834	0.68638	0.45894	0.88247	0.90296		2.55833	0.82615	0.75888	0.32628	0.26572	0.17062	0.10222
2.55972	1.47817	1.48483	0.7356	0.52622	0.86417	0.87855		2.55972	0.74734	0.70561	0.31081	0.25346	0.1676	0.1043
2.56111	1.56691	1.46105	0.70783	0.54748	0.83854	0.90214		2.56111	0.81849	0.67027	0.29308	0.25568	0.17157	0.09427
2.5625	1.64254	1.46563	0.67719	0.48037	0.87998	0.90889		2.5625	0.86202	0.70071	0.27898	0.25513	0.16108	0.09152
2.56389	1.51485	1.52213	0.64585	0.50583	0.83164	0.90878		2.56389	0.79153	0.66095	0.28692	0.25084	0.16763	0.09087
2.56528	1.56473	1.4497	0.64895	0.58548	0.82517	0.89395		2.56528	0.72052	0.73287	0.30201	0.29471	0.17397	0.09557
2.56667	1.53999	1.45796	0.64176	0.54303	0.86326	0.92336		2.56667	0.78505	0.76174	0.33297	0.2762	0.16952	0.09896
2.56806	1.54777	1.47223	0.65587	0.50908	0.85169	0.90334		2.56806	0.77687	0.72156	0.30482	0.25787	0.16543	0.09621
2.56944	1.52697	1.50752	0.68799	0.51018	0.86481	0.86035		2.56944	0.75642	0.74735	0.29084	0.26432	0.15943	0.09607
2.57083	1.51815	1.50234	0.74092	0.56212	0.83838	0.85125		2.57083	0.79052	0.67765	0.31232	0.26533	0.16401	0.09703
2.57222	1.52382	1.47384	0.78448	0.62025	0.90312	0.80319		2.57222	0.7357	0.70163	0.31793	0.26868	0.16968	0.09992
2.57361	1.53127	1.47653	0.73169	0.51753	0.82855	0.87454		2.57361	0.74129	0.81883	0.31808	0.26924	0.17487	0.10044
2.575	1.54556	1.50449	0.76393	0.5719	0.86684	0.92147		2.575	0.80991	0.84442	0.32324	0.28766	0.16937	0.10062
2.57639	1.50551	1.5121	0.76955	0.54952	0.88724	0.9371		2.57639	0.73784	0.79179	0.33164	0.29708	0.18031	0.1023
2.57778	1.54969	1.49878	0.79688	0.54702	0.92494	0.936		2.57778	0.802	0.74742	0.3281	0.27759	0.22056	0.10292
2.57917	1.53254	1.47913	0.80456	0.56075	0.90777	0.86638		2.57917	0.81848	0.82028	0.34082	0.29085	0.20744	0.10357
2.58056	1.53768	1.49424	0.79396	0.56663	0.83289	0.88398		2.58056	0.82054	0.83826	0.34159	0.28404	0.19014	0.10223
2.58194	1.52395	1.49197	0.70896	0.61561	0.83223	0.87343		2.58194	0.83739	0.8288	0.36936	0.29286	0.20699	0.10241
2.58333	1.51635	1.46499	0.70371	0.54796	0.86079	0.86367		2.58333	0.8822	0.75442	0.41214	0.28643	0.20247	0.10268
2.58472	1.51191	1.47828	0.68878	0.61407	0.86095	0.85586		2.58472	0.84492	0.75021	1.4759	0.28132	0.20048	0.10474
2.58611	1.59636	1.51083	0.80224	0.69832	0.86289	0.82486		2.58611	0.86941	0.7742	25.957	0.29448	0.19404	0.10812
2.5875	1.54626	1.54722	0.74891	0.64037	0.87002	0.87886		2.5875	0.81823	0.75494	13.3957	0.28497	0.20211	0.10979
2.58889	1.55587	1.53793	0.74216	0.54158	0.90588	0.87777		2.58889	0.78989	0.76924	0.83549	0.28749	0.1939	0.10737
2.59028	1.70536	1.52593	0.70486	0.58208	0.99193	0.85853		2.59028	0.7629	0.72313	0.43203	0.30203	0.21638	0.11147
2.59167	1.56342	1.50519	0.69188	0.57385	0.93118	0.87739		2.59167	0.81366	0.70452	0.45471	0.32753	0.23078	0.11256
2.59306	1.62649	1.66074	0.71398	0.57323	0.93267	0.93419		2.59306	0.79516	0.69414	0.45194	0.2972	0.20308	0.1163
2.59444	1.58155	1.75324	0.87169	0.57986	0.86094	0.87701		2.59444	0.74247	0.75075	0.45772	0.30377	0.20097	0.11031
2.59583	1.50025	1.53874	0.78521	0.69547	0.92675	0.88764		2.59583	0.73643	0.77124	0.45085	0.28499	0.21814	0.10875
2.59722	1.49823	1.51892	0.73061	0.68678	1.69692	0.91864		2.59722	0.74205	0.69123	0.48199	0.30198	0.23127	0.11119
2.59861	1.54444	1.524	0.71905	0.61571	2.81539	0.8994		2.59861	0.73816	0.69361	0.4779	0.3144	0.22011	0.12761
2.6	1.54544	1.51215	0.7681	0.5675	5.27139	0.89957		2.6	0.7756	0.7381	0.45141	0.31264	0.21398	0.12306
2.60139	1.49275	1.56322	0.7992	0.57198	2.43685	0.94682		2.60139	0.88897	0.69908	0.41815	0.30651	0.23173	0.12595
2.60278	1.52099	1.71487	0.74956	0.65855	0.94819	0.97109		2.60278	0.87281	0.70136	0.43572	0.31494	0.2287	0.13172
2.60417	1.52347	1.54923	0.74021	0.67725	0.91029	0.91439		2.60417	0.87555	0.72757	0.44806	0.32131	0.22987	0.12377
2.60556	1.51893	1.56244	0.84136	0.58339	0.91455	0.87707		2.60556	0.79599	0.71407	0.4291	0.36173	0.24816	0.12134
2.60694	1.54994	1.49418	0.76961	0.59033	0.90183	0.89984		2.60694	0.76398	0.70287	0.4254	0.36806	0.22846	0.12554
2.60833	1.60929	1.52822	0.75295	0.60966	0.9292	0.90003		2.60833	0.87316	0.73024	0.44791	0.34367	0.21489	0.12597
2.60972	1.69877	1.56933	0.82716	0.63774	0.92421	0.97779		2.60972	0.78652	0.79847	0.44813	0.35243	0.20917	0.12399
2.61111	1.70786	1.64197	0.83046	0.69703	0.86469	0.98655		2.61111	0.79769	0.74976	0.4388	0.33035	0.23245	0.12711
2.6125	1.7561	1.57853	0.74443	0.67545	0.86724	0.88227		2.6125	0.78606	0.72981	0.42013	0.32872	0.21667	0.12929
2.61389	1.66649	1.52129	0.79921	0.66769	0.89508	0.92585		2.61389	0.77534	0.6955	0.43513	0.33921	0.21207	0.12963
2.61528	1.54355	1.51078	0.79192	0.62755	0.90803	0.9371		2.61528	0.77264	0.72138	0.44047	0.35042	0.23492	0.13098
2.61667	1.54273	1.54958	0.80171	0.61907	0.93721	0.86673		2.61667	0.83041	0.7736	0.40482	0.31346	0.29102	0.14364
2.61806	1.5212	1.56689	0.80059	0.63768	0.92498	0.85762		2.61806	0.78803	0.7702	0.41329	0.3157	0.26457	0.14124
2.61944	1.513	1.52621	0.77238	0.71156	0.9138	0.886		2.61944	0.741	0.86351	0.4406	0.32567	0.21814	0.14051
2.62083	1.64588	1.53831	0.76129	0.68896	0.89826	1.04716		2.62083	0.83663	0.88534	0.45029	0.33739	0.22613	0.17186
2.62222	1.57588	1.63718	0.8001	0.75446	0.85952	2.31601		2.62222	0.84157	1.00882	0.44943	0.31651	0.24687	0.16192
2.62361	1.91875	1.58902	0.83449	0.73825	0.93035	1.82344		2.62361	0.77925	1.07407	0.43568	0.31503	0.23632	0.15233
2.625	1.78908	1.6098	0.84507	0.68653	0.92708	1.07934		2.625	0.77095	0.85371	0.42569	0.31316	0.22877	0.14036
2.62639	1.54192	1.58435	0.89317	0.70714	0.94078	0.95959		2.62639	0.78132	0.74419	0.41984	0.33141	0.26675	0.14381
2.62778	1.66546	1.55714	0.79284	0.69122	0.92744	0.91682		2.62778	0.75984	0.72296	0.45329	0.33408	0.28889	0.14667
2.62917	1.63695	1.52899	0.78707	0.65466	0.86939	0.96255		2.62917	0.73003	0.78506	0.45904	0.34451	0.3035	0.14634
2.63056	1.54634	1.82097	0.83522	0.75899	0.87046	0.91573		2.63056	0.767	0.7792	0.43058	0.33466	0.28021	0.14492
2.63194	1.54391	1.63849	0.79585	0.95598	0.88597	0.89545		2.63194	0.76457	0.74152	0.43273	0.3408	0.26315	0.14944
2.63333	1.53893	1.59503	0.79214	0.79786	0.89129	0.93459		2.63333	0.74993	0.72221	0.42623	0.37021	0.2592	0.15098
2.63472	1.54431	1.56663	0.88694	0.69959	0.91824	0.91886		2.63472	0.70376	0.80226	0.49966	0.33808	0.24539	0.1762
2.63611	2.15664	1.71863	0.89423	0.81485	0.85157	0.85681		2.63611	0.75778	0.82984	0.48518	0.40436	0.24793	0.16002
2.6375	3.57077	1.65164	0.84067	0.70626	0.8555	0.87432		2.6375	1.47188	0.78304	0.49695	0.4082	0.2533	0.1585
2.63889	1.96371	1.58405	1.00747	0.71992	0.85332	0.90177		2.63889	2.3997	0.74703	0.48647	0.38884	0.29277	0.1802
2.64028	1.62992	1.59729	1.03109	0.66952	0.91098	0.93495		2.64028	1.58629	0.77492	0.46319	0.35669	0.29874	0.16524
2.64167	1.56671	1.57014	0.95965	0.67675	0.93075	0.94936		2.64167	0.8367	0.81921	0.4612	0.34472	0.27207	0.15399
2.64306	1.54698	1.58542	0.87129	0.68526	0.91185	0.9006		2.64306	0.72198	0.87934	0.47226	0.35635	0.29868	0.15443
2.64444	1.54917	1.56398	0.82616	0.71305	0.89531	0.85825		2.64444	0.7745	0.88513	0.4488	0.39565	0.30229	0.17366
2.64583	1.56114	1.54258	0.80368	0.74436	0.87659	0.89671		2.64583	0.83292	0.78138	0.45916	0.37434	0.30286	0.19089
2.64722	1.73477	1.6108	0.79371	0.68711	0.87776	0.99699		2.64722	0.74333	0.73639	0.46359	0.39368	0.27929	0.20594
2.64861	1.6842	1.63387	0.84149	0.68212	0.8936	0.95046		2.64861	0.75542	0.77011	0.48202	0.38036	0.25383	0.19183
2.65	1.64747	1.55045	0.92316	0.74695	0.89636	0.95801		2.65	0.78778	0.96615	0.45924	0.36723	0.25707	0.1813
2.65139	1.68381	1.56436	0.88866	0.72692	0.96736	0.94748		2.65139	0.85172	0.99427	0.43102	0.35163	0.25132	0.15801
2.65278	1.63308	1.58413	0.9032	0.70373	0.94715	0.88009		2.65278	0.77659	0.89334	0.44499	0.3628	0.28188	0.15993
2.65417	1.5578	1.54994	0.86753	0.74482	0.89578	0.9035		2.65417	0.78187	0.79992	0.48937	0.38873	0.3081	0.1774
2.65556	1.57103	1.55156	0.80689	0.83663	0.84535	0.95727		2.65556	0.73922	0.73387	0.65246	0.36087	0.29871	0.17211
2.65694	1.5995	1.66237	0.90181	0.86546	0.85622	0.96498		2.65694	0.72962	0.76243	0.668	3.68447	0.30266	0.16277
2.65833	1.58097	1.59567	0.90084	0.82787	0.86564	0.96761		2.65833	0.72389	0.75095	0.59216	21.8944	0.28719	0.18041
2.65972	1.56923	1.54975	0.87939	0.78631	0.86813	0.94279		2.65972	0.74287	0.7406	0.51516	9.80426	0.26406	0.19668
2.66111	1.58963	1.60929	0.9546	0.77844	1.78765	0.90162		2.66111	0.80251	0.74499	0.50697	0.9376	0.28087	0.20962
2.6625	1.54603	1.60264	1.01565	0.76083	16.2942	0.97072		2.6625	0.78686	0.77291	0.46543	0.52771	0.33287	0.18425
2.66389	1.57146	1.58121	1.11806	0.75155	14.1521	0.91176		2.66389	0.75646	0.72543	0.44829	0.52803	0.3376	0.16463
2.66528	1.56012	1.93286	1.07032	0.73475	1.85098	0.9182		2.66528	0.89108	0.70472	0.45961	0.56616	0.28458	0.18695
2.66667	1.63479	1.62506	0.92481	0.74813	1.01708	0.95923		2.66667	1.03306	0.71681	0.47548	0.50324	0.28432	0.17089
2.66806	1.63512	1.599	0.89108	0.76835	1.04505	0.9346		2.66806	0.87656	1.85861	0.47916	0.50835	0.28473	0.16514
2.66944	1.59002	1.60977	0.93258	0.76159	0.99418	0.897		2.66944	0.81288	4.00177	0.48637	0.54546	0.29076	0.17299
2.67083	1.57753	1.60154	1.05491	0.82657	1.00507	0.9142		2.67083	0.76356	1.80462	0.46541	0.51968	0.31051	0.23296
2.67222	1.56327	1.597	1.13852	0.89931	1.00197	0.92935		2.67222	0.72417	0.78022	0.4728	0.50671	0.30044	0.20786
2.67361	1.57821	1.57731	1.09541	0.91079	0.96894	1.03174		2.67361	0.71784	0.71881	0.48285	0.48816	0.31925	0.18444
2.675	1.54451	1.58289	0.96042	0.88155	0.99476	1.10805		2.675	0.68619	0.72151	0.48548	0.49566	0.31334	2.15756
2.67639	1.60637	1.57419	0.90355	0.83569	0.95668	1.14285		2.67639	0.7177	0.73551	0.48229	0.48058	0.28283	24.1934
2.67778	1.65776	1.55979	0.90877	0.86383	0.93247	1.17701		2.67778	0.78998	0.77028	0.49989	0.49121	0.31644	5.98809
2.67917	1.83135	1.57896	0.9986	0.81109	0.9931	1.05945		2.67917	0.80746	0.81555	0.49672	0.52477	0.32495	0.48593
2.68056	1.65417	1.62533	0.87914	0.82979	1.03891	0.94968		2.68056	0.84858	0.80083	0.48837	0.5425	0.35189	0.25089
2.68194	1.58104	1.62019	0.88421	0.82219	1.01405	1.03301		2.68194	0.78056	0.86697	0.52261	0.52397	0.35893	0.22496
2.68333	1.57661	1.59943	0.93324	0.80742	1.02232	0.98		2.68333	0.79151	0.7805	0.66073	0.51113	0.32329	0.24637
2.68472	1.72005	1.56228	0.96728	0.78562	1.01308	0.90853		2.68472	0.74117	0.77249	0.55626	0.52959	0.32285	0.27565
2.68611	2.49464	1.62768	0.94303	0.79276	0.94798	0.91625		2.68611	0.76425	0.76537	0.48909	0.61141	0.30257	0.29305
2.6875	1.72265	1.62547	0.95375	0.83309	0.96627	0.93381		2.6875	1.01053	0.8112	0.47082	0.64946	0.29204	0.31327
2.68889	1.57451	1.56756	1.0535	0.86272	1.158	0.95737		2.68889	1.0929	0.81915	0.5063	0.61134	0.33641	0.28879
2.69028	1.58475	1.70049	0.96693	0.87974	5.86638	0.9737		2.69028	1.18972	0.81855	0.5181	0.56906	0.37341	0.28067
2.69167	1.57513	1.63158	0.93731	0.82333	7.56456	0.91074		2.69167	5.25334	1.30865	0.51012	0.53949	0.38391	0.27117
2.69306	1.56905	1.61573	1.0008	0.83587	1.70184	0.91268		2.69306	6.8312	1.69898	0.48688	0.57964	0.33649	0.26779
2.69444	1.55058	1.60529	1.08101	0.85416	1.11167	0.94456		2.69444	1.76978	1.17719	0.47372	0.54276	0.28901	0.2582
2.69583	1.5678	1.6071	1.0154	0.8843	1.14673	0.89048		2.69583	0.84328	0.76776	0.53861	0.56317	0.32097	0.27776
2.69722	1.60433	1.59462	0.93842	0.91488	1.06105	0.88727		2.69722	0.84436	0.74538	0.54583	0.5083	0.31433	0.28246
2.69861	1.59702	1.60415	0.94421	0.92737	1.11694	0.95403		2.69861	2.22817	0.71137	0.55107	0.50729	0.31467	0.30977
2.7	1.55764	1.59975	0.94369	0.84906	1.11145	0.96387		2.7	6.19508	0.73686	0.61499	0.59171	0.34156	0.31761
2.70139	1.8738	1.60479	0.99798	0.85837	1.01312	0.93518		2.70139	1.75168	0.77752	0.55772	0.55954	0.40249	0.2938
2.70278	1.6034	1.58359	0.96905	0.84807	1.05811	0.92517		2.70278	0.90756	0.74636	0.51854	0.50523	0.44793	0.29849
2.70417	1.587	1.56508	0.98332	0.9252	1.12121	0.97838		2.70417	0.85905	0.75835	0.51933	0.52356	0.46155	0.30595
2.70556	1.58926	1.64603	1.11756	0.96497	1.12381	0.96527		2.70556	0.77898	0.74462	0.50049	0.52364	0.35867	0.32278
2.70694	1.59473	1.68853	1.4373	0.93378	1.05537	0.97631		2.70694	0.74052	0.76312	0.50054	0.54761	0.31351	0.30092
2.70833	1.55802	1.61134	1.40707	0.93881	1.09445	1.88548		2.70833	0.74561	0.81061	6.94981	0.60302	0.30644	0.2842
2.70972	1.59713	1.57551	1.12365	1.01934	1.21879	2.60449		2.70972	0.76751	0.77344	15.7356	0.60472	0.36851	0.29305
2.71111	1.85606	1.61276	0.99454	0.85682	1.05405	1.47328		2.71111	0.89124	0.75184	1.48374	0.62449	0.42985	0.29548
2.7125	2.2602	1.56768	0.98284	0.82984	0.98826	0.9869		2.7125	0.89964	0.71481	0.58668	0.57013	0.40305	0.27779
2.71389	1.67295	1.92248	0.97201	0.92526	1.0221	0.99627		2.71389	0.82666	0.70329	0.53149	0.62609	0.34075	0.29063
2.71528	1.70126	1.72702	1.03301	0.97404	1.06511	0.94579		2.71528	0.78581	0.71399	0.54966	0.63144	0.33308	0.2974
2.71667	1.59734	1.68522	1.03738	0.86831	1.03992	0.97604		2.71667	0.82807	0.73623	0.52748	0.59117	0.40745	0.29729
2.71806	1.55631	1.63565	1.00029	0.84833	1.02402	0.97225		2.71806	0.75371	0.822	0.49501	0.57798	0.41477	0.29689
2.71944	1.56844	1.62116	1.08251	0.87715	1.06851	1.1434		2.71944	0.76445	0.83812	0.4855	0.58548	0.39804	0.28407
2.72083	1.53597	1.62806	1.06579	0.8762	0.98783	1.11813		2.72083	0.80488	0.74929	0.53678	0.56931	0.41137	0.27728
2.72222	1.54759	1.63818	1.01576	0.88966	0.98887	1.40737		2.72222	0.8013	0.68591	0.55055	0.57196	0.39809	0.28441
2.72361	1.59388	1.61536	1.12334	0.91006	1.03506	3.65418		2.72361	0.78959	0.71755	0.53767	0.57438	0.39749	0.27792
2.725	1.64739	1.59916	1.15469	0.90656	1.08277	16.2134		2.725	0.79736	0.87276	0.55737	0.61127	0.36731	0.28855
2.72639	1.5525	1.60078	1.01349	0.90052	1.07758	6.84218		2.72639	0.85142	1.12159	0.60237	0.59882	0.38754	0.30009
2.72778	1.67393	1.61858	0.9425	0.91713	1.11185	1.07472		2.72778	0.82876	1.05152	0.59023	0.61221	0.44053	0.30822
2.72917	1.62694	1.60567	0.94771	0.95821	1.14214	1.00533		2.72917	1.77948	0.81525	0.67166	0.61564	0.40504	0.27868
2.73056	1.5532	1.62886	0.97304	0.96721	1.07606	0.97519		2.73056	2.76185	0.77367	0.57359	0.6365	0.37168	0.2814
2.73194	1.57104	1.69549	1.92308	0.92262	1.05699	0.92241		2.73194	1.33839	0.75852	0.56259	0.63082	0.37982	0.29736
2.73333	2.00882	1.63007	3.09869	0.94744	1.03525	1.01264		2.73333	0.86065	0.94082	0.53005	0.64193	0.41968	0.29468
2.73472	1.70947	1.63871	1.74294	0.95734	1.05268	1.01892		2.73472	0.84018	1.03875	0.60427	0.59408	0.39331	0.30274
2.73611	1.59371	1.62141	1.10318	0.9634	1.04356	0.96012		2.73611	0.80539	0.98306	0.59939	0.5781	0.38008	0.33184
2.7375	1.56055	1.63134	0.96797	0.94036	1.04106	1.29879		2.7375	0.84367	0.86539	0.55202	0.66625	0.39363	0.3224
2.73889	1.57717	1.61839	0.97757	0.88021	1.02311	1.34876		2.73889	0.78485	0.76958	0.51357	0.72735	0.3572	0.29374
2.74028	1.60277	1.59453	1.06509	0.92041	1.00633	1.03548		2.74028	0.78631	0.76174	0.52454	0.61486	0.33183	0.29269
2.74167	1.5673	1.67621	1.043	0.94157	0.93842	0.99824		2.74167	0.77033	3.4057	0.57751	0.5819	0.36691	0.30589
2.74306	1.56625	1.62174	1.0141	0.92493	0.99284	0.97399		2.74306	0.76659	8.20675	0.58686	0.64843	0.40262	0.30107
2.74444	1.54817	1.61737	1.11899	0.91111	1.08658	0.96387		2.74444	0.74964	1.68394	0.54588	0.63179	0.39921	0.32703
2.74583	1.53881	1.65445	1.11677	0.88571	1.0149	1.0617		2.74583	0.83727	0.84345	0.57934	0.58509	0.3975	0.34941
2.74722	1.59678	1.61645	1.24703	0.95099	0.98607	1.19915		2.74722	0.82962	0.75193	0.54143	0.53972	0.4008	0.35088
2.74861	1.73468	1.63359	1.18293	1.01317	0.97393	1.17486		2.74861	0.8546	0.76126	0.51158	0.6206	0.45967	0.33956
2.75	1.64104	1.65588	1.08106	0.9864	0.98882	1.07307		2.75	0.81627	0.78861	0.55294	0.72946	0.41886	0.33378
2.75139	1.63814	1.64958	1.06668	0.94882	1.0315	1.00517		2.75139	0.83924	0.78366	0.63355	0.645	0.3952	0.333
2.75278	1.57915	1.59536	1.09641	0.97738	1.03471	1.02197		2.75278	0.91513	0.86921	0.58178	0.55799	0.42249	0.31681
2.75417	1.58575	1.63339	1.0709	1.01544	0.99386	1.04869		2.75417	0.79077	0.87686	0.52706	0.54728	0.42829	0.32512
2.75556	1.57328	1.62053	1.02546	0.97011	1.09829	1.00969		2.75556	0.76501	0.7583	0.53458	0.54091	0.60944	0.32696
2.75694	1.5353	1.63214	1.01545	0.95414	1.03199	1.04203		2.75694	0.81728	0.77964	0.51788	0.55298	0.74352	0.32404
2.75833	1.64898	1.62126	1.02207	0.94584	0.99208	1.03926		2.75833	0.80664	0.78769	0.51109	0.56885	0.61769	0.32781
2.75972	1.6079	1.58157	1.02296	0.90728	0.96827	1.06858		2.75972	0.81019	0.77024	0.53448	0.57313	0.49792	0.39729
2.76111	1.63866	1.65612	1.2157	0.95569	0.9903	1.0574		2.76111	0.8082	0.80332	0.53703	0.61412	0.4073	0.37515
2.7625	1.62431	1.85331	1.23199	1.2411	1.06806	1.00828		2.7625	0.8068	0.84027	0.5204	0.65267	0.37444	0.3338
2.76389	1.57641	1.66446	1.06864	1.33667	1.19854	1.02675		2.76389	0.96873	0.88939	0.56654	0.59438	0.37834	0.37673
2.76528	1.57291	1.59385	1.01956	1.19879	1.22442	1.01926		2.76528	0.97032	0.83867	0.61439	0.60051	0.43789	0.35356
2.76667	1.55188	1.60633	1.09845	1.10949	1.16058	0.99265		2.76667	0.95948	0.81224	0.5502	0.59748	0.49031	0.33515
2.76806	1.61557	1.61515	1.03195	0.95769	1.13365	1.01952		2.76806	0.9004	0.86729	0.52968	0.64827	0.44191	0.33404
2.76944	1.8319	1.64267	0.99521	0.96274	1.05089	1.01334		2.76944	0.78844	0.85008	0.54307	0.68538	0.42927	0.33921
2.77083	1.6651	1.63933	1.02123	1.03637	1.06316	0.95248		2.77083	0.75734	0.818	0.53778	0.67574	0.40285	0.34465
2.77222	1.77005	1.60606	1.0357	0.98707	1.11863	0.98012		2.77222	0.73128	0.85399	0.56325	0.72546	0.42191	0.30453
[truncated: 2,029 more rows]

## Sheet: Figure 1d
Figure 1d: Ddx4n1 LLPS dilute phase in presence of increasing total protein, Ca(+2) and PEG3000 concentration
Ddx4n1 Concentration (µM)	set 1	set 2	Average dilute phase (µM)
100	95.2692	100.426	98.7839
116	96.4893	107.094	102.924
133	92.0452	100.298	97.1111
167	95.6841	105.076	102.113
Calcium concentration (mM)	set 1	set 2	Average dilute phase (µM)
1	96.842	92.6402	93.8412
2	77.254	83.353	82.3237
3	71.13	77.78	74.9566
4	67.6	71.8	68.145
5	79.198	61.712	65.2071
10	59.5986	52.187	56.7693
PEG3000 concentration (%w/v)	set 1	set 2	Average dilute phase (µM)
2	49.0313	49.855	49.4432
3	37.6468	39.1248	38.3858
4	32.7522	33.5678	33.16
5	26.9336	28.3311	27.6324
6	23.2246	23.9563	23.5904
7	18.2689	18.2291	18.249

## Sheet: Figure 1f
Figure 1f: FRAP of Ddx4n1 liquid droplets
Time (s) (post-bleach)	Raw fluorescence intensity	Normalized fluorescence intensity
0.5	0.085	0.000669291
1	4.932	0.03883
1.5	12.688	0.09991
2	17.307	0.13628
2.5	26.289	0.207
3	35.541	0.27985
3.5	43.213	0.34026
4	49.53	0.39
4.5	55.034	0.43334
5	61.547	0.48462
5.5	66.975	0.52736
6	75.554	0.59491
6.5	77.282	0.60852
7	80.706	0.63548
7.5	85.057	0.66974
8	88.889	0.69991
8.5	90.571	0.71316
9	92.008	0.72447
9.5	97.184	0.76523
10	98.828	0.77817
10.5	102.708	0.80872
11	103.566	0.81548
11.5	107.867	0.84935
12	105.715	0.8324
12.5	110.459	0.86976
13	113.177	0.89116
13.5	114.279	0.89983
14	116.723	0.91908
14.5	119.022	0.93718
15	115.951	0.913
15.5	118.667	0.93439
16	121.346	0.95548
16.5	123.377	0.97147
17	124.66	0.98157
17.5	124.6	0.9811
18	124.632	0.98135
18.5	128.505	1.01185
19	127.519	1.00409
19.5	127.456	1.00359

## Sheet: Figure 1g
Figure 1g: Peak heights recorded in Capflex correlated with Ddx4n1 droplet size distribution under different conditions
Peak height distributions							100 µM Ddx4n1							50 µM Ddx4n1
100 µM Ddx4n1	116 µM Ddx4n1	133 µM Ddx4n1	167 µM Ddx4n1		1 mM Ca(+2)	2 mM Ca(+2)	3 mM Ca(+2)	4 mM Ca(+2)	5 mM Ca(+2)	10 mM Ca(+2)		2% PEG	3% PEG	4% PEG	5% PEG	6% PEG	7% PEG
5.02533	5.23981	44.68	28.8772		5.01842	4.08097	18.5501	23.9323	29.2387	12.4622		2.26029	21.6124	2.38485	5.88661	9.80728	19.2367
5.02963	13.7356	22.8733	7.05837		4.69941	5.99832	4.24138	16.0942	6.62821	6.34835		2.00892	13.5995	13.8678	8.00901	26.6257	24.075
5.07524	14.5773	43.855	10.0797		5.09634	3.90789	7.10357	10.604	14.9763	9.81885		3.65006	2.09997	10.2248	12.6139	11.2767	13.3341
5.67983	11.5645	48.0814	8.15406		5.14401	3.92115	4.77949	6.823	15.2109	5.30129		2.09682	2.24737	16.6387	10.1287	17.3632	16.3226
5.19635	13.9488	5.129	7.56894		5.37115	6.70267	9.819	6.24601	37.3159	36.1049		1.91643	15.3856	7.89394	10.4632	17.0508	10.0938
5.55757	25.84	32.6845	4.80421		4.86358	3.85215	4.33588	4.85451	20.9922	8.75228		2.97408	23.3723	5.30275	8.4789	46.388	18.9917
4.86228	16.6345	26.5404	5.14842		5.50337	6.94213	4.17941	4.36029	5.81938	11.4613		3.28099	1.82935	9.90204	10.7573	14.1712	7.43834
5.43658	25.9749	23.8027	49.087		4.89474	7.2865	3.51659	6.83611	16.7247	18.8972		2.02329	4.42306	11.0514	10.2033	28.4456	33.0455
9.90942	24.8545	21.1353	49.087		4.90126	3.89154	20.2483	4.73992	13.5788	17.2334		4.79121	13.4938	7.01152	25.7241	23.0107	15.2032
6.08353	41.9537	20.4205	5.67849		5.04654	5.73111	5.14472	13.5783	22.2216	19.8115		2.60166	11.7637	6.14596	12.6058	5.66623	48.9654
6.10967	24.509	40.0414	5.91362		4.9691	6.46855	14.4284	5.4749	21.0016	9.94473		2.65491	8.3436	8.20274	18.0089	11.4196	15.8206
6.73426	14.3124	20.4177	5.23142		5.89909	6.83863	7.64335	12.086	32.9322	9.67421		2.65775	7.4652	32.0365	9.94581	11.6113	15.5914
5.6889	5.79088	5.44822	6.12477		4.95289	4.60525	6.63845	8.17186	10.2239	8.42655		2.72673	9.51407	20.5071	7.173	17.4221	35.0912
7.41924	5.45053	28.553	34.7219		4.91709	5.8915	4.66861	9.89263	10.7676	26.2522		2.2178	16.2989	1.96595	26.7375	11.9049	11.1772
6.59122	18.4293	11.132	6.9485		5.07285	4.03501	4.01426	8.05279	10.4402	6.57671		2.37556	11.6018	13.8355	13.5295	16.6406	36.5311
5.74012	13.2467	37.1617	49.087		5.21434	4.57944	19.4508	3.6816	36.6637	15.6703		2.07583	9.70887	23.8051	10.9233	40.7216	11.9246
5.12913	10.6379	32.1948	49.087		5.01914	7.61601	8.1874	8.80046	29.4232	40.9069		2.34316	5.40385	30.8228	6.95071		8.03211
5.77505	5.89715	48.3637	49.0208			6.24023	5.30668	5.84136	6.7155	7.73553		4.12509	13.3389	14.6959	14.1271	11.1396	25.2197
6.01406	5.56979	49.1159	6.1153			4.96803	4.61621	5.8757	29.2756	8.39548		2.65049	7.23532	20.0934	8.79784	6.18917	11.2789
8.98706	13.7625	10.135	8.44818			4.02904	4.28347	5.91582	7.38833	31.2252		1.80854		2.14885	12.6211	26.8152	14.45
5.47588	9.22093	16.6578	10.2586			4.48043	7.40435	9.94367	18.4621	8.52018		2.08657	6.95513	2.75347	10.3243	9.03037	11.8061
7.57109	25.6013	10.9142	48.8979			4.32143	28.9088	4.23704	3.33007	7.88785		1.77877	3.28667	7.99381		8.32575	10.4671
7.90016	25.9856	15.611	23.4536			5.41575	7.17969	6.31458	5.7928	34.1014		2.63712	9.36872	13.8142	25.6125	30.6304	13.8946
5.99338	24.6756	46.2415	6.65592			4.54337	6.02376	4.15818	10.2171	8.42914		3.08693	5.23162		17.2152	13.4093	0.90734
5.9147	22.2637	26.2633	9.66252			4.20019	6.97973	28.5788	26.4089	7.42857		2.34696	2.393	12.5325	16.5333	11.9148	39.7813
6.36415	20.3702	45.5955	7.8927			4.24356	17.2284	7.31957	27.4433	34.4846		2.75194	2.68092	12.2543	1.21262	7.71327
6.61925	27.7708	7.19508	16.9532			5.18226	3.66508	3.88651	10.7181	7.42497		2.20045	2.73332	6.22434	48.9521	7.55753	26.9452
5.87798	5.03448	20.0617	5.85461			6.61041	11.4594	12.137	29.6511	8.67977		2.16827	1.58811	16.2127	1.99101	1.01113	18.9685
6.52993	13.8238	4.94257	29.1319			4.48527	9.61928	5.98134	26.9926	6.07103		3.17063	5.85603	7.725	11.6353	1.48089	45.7347
8.97254	10.0458	13.7899	8.0181			7.49935	5.69799	7.63918	14.0352	12.3146		2.36326	6.31516	20.4317	1.29371	1.84862	0.80963
6.08318	6.20921	42.4398	6.24561			7.09561	7.60694	27.5596	24.7865	30.9051		2.09731	4.51177	9.6874			48.798
7.90336	12.904	23.2772	5.36644			4.61721	19.5295	3.5279	17.1024	47.1501		2.03836	15.4125	10.8794			22.3319
6.72516	24.2747	4.97059	6.7015			5.4836	4.25519	7.44175	3.02345	13.0445			4.81732	14.8			29.9003
6.56089	20.1778	28.8454	24.9972			4.60889	11.2607	16.5334	29.2321	5.96096		2.13588	2.60049	22.1483			7.70924
5.40728	25.4928	4.9797	5.73323			7.33317	17.7468	11.8356	33.5873	22.9766		1.96499	7.14911	14.0812			31.7868
5.8392	15.2674	35.5941	5.86525			6.42585	8.15829	7.92509	15.2267	8.26756		2.10334	6.37566	12.0887
6.18108	43.2167	49.1305	29.4875			4.05749	3.85971	6.96274	18.3096	12.9895		1.8295	5.40767	16.2991
6.18856	31.6661	4.73512	12.0955			4.04513	6.25556	3.26025	12.1898	13.4785		1.96412	3.72104	1.84648
8.19826	21.3916	6.26957	11.3087			4.78027	4.01885	10.4118	7.32329	10.0814		1.81633	9.65524
6.7719	6.79188	12.6619	5.61138			4.91782	26.3835	14.8773	4.79425	14.1593		1.84814	9.18051
6.28185	7.51541	13.6738	7.38034			4.59511	6.69231	7.75067	8.31748	26.6252		2.03937	6.21022
6.07597	13.3509	20.2742	5.57587			5.02384	6.94752	13.8314	13.4427	12.9276		2.29924
6.43902	5.24656	10.9094	15.2977			4.81953	4.64728	3.14437	12.8165	37.2402		2.11832
6.16296	5.04677	13.0999	46.8546			6.4061	9.46178	11.5332	7.2967	13.6082		1.93001
5.95947	13.3911	11.4716	17.0434			8.0206	17.7234	4.57678	20.9904	8.58746		2.05542
5.84575	9.54244	25.081	5.93641			6.95909	3.73506	6.32479	34.8712	6.10419		1.90978
7.3086	27.6573	36.1043	28.8684			3.95339	4.48172	9.69255	6.58826	8.86395
11.0615	16.8385	24.6404	8.76247			4.06071	16.489	6.72876	8.24963	9.75923
5.988	26.0031	11.465	8.90913			4.43766	11.7062	5.3414	6.88965	2.72571
6.73317	24.5231	11.3294	5.40436			4.57111	11.6333	10.8235	24.9094	5.74531
9.71124	23.1845	10.6673	27.278			4.39879	7.16407	3.93677	4.49736	8.11781
5.96176	14.9501	42.2245	10.4768			3.87072	5.49406	8.37989	19.0336	10.146
5.91916	5.14483	16.2278	7.99374			4.15027	3.93198	9.90789	9.92565	28.3464
7.39237	23.1278	34.4695	7.2566			6.05152	5.49476	3.52408	10.6916	36.9325
5.83678	16.9935	47.0328	27.4709			5.94808	5.3369	13.0067	21.503	8.92556
6.11074	19.1149	16.0237	49.087			4.29335	4.20156	6.90169	24.8917	15.6369
6.64591	16.3633	6.21214	46.1102			5.80046	6.93031	18.0226	10.9555	23.0716
6.73677	11.5781	28.0826	30.5146			4.26255	16.6978	5.05988	9.88601	8.67731
5.8186	5.38446	49.1305	41.9977			4.11461	3.61454	6.65661	17.2554	12.6792
4.91504	11.632	5.89367	9.28103			3.85617	4.97924	16.1478	15.7969	9.92726
5.67947	6.08409	45.7504	9.12328			4.86427	12.0816	9.92829	7.46906	33.2013
6.20908	9.17526	5.96317	7.12412			5.96361	7.41218	14.2921		7.70661
9.71458	15.8522	7.23119	5.34138			4.64693	3.89359	6.8793	13.2684	18.386
6.0591	28.4767	17.1577	31.0387			7.52778	5.09029	4.08048	6.87457	8.79114
5.31337	10.0822	48.2015	11.9926			4.21497	21.0487	26.6182	12.7906	6.08709
7.34058	11.053	47.0151	49.087			6.66291	20.24	8.56185	7.84206	39.8496
5.72312	16.3716	6.99862	9.54478			6.25967	4.74691	12.3517	11.3537
5.7653	11.7075	48.6978	48.4612			8.39751	5.44923	9.39848	13.1247	6.79051
7.39044	20.5729	41.2352	13.8566			5.09594	4.98283	5.01974	12.1355	18.1016
6.56964	16.5431	11.3283	15.7409			4.46846	6.59414	9.32761	3.31805	14.5678
5.30773	23.5145	37.3256	11.7625			4.4842	8.14819	6.53157	13.0006	12.013
5.34013	14.6398	10.1754	11.9869			3.98689	4.10498	6.26616	4.0138	7.2763
7.5064	12.5939	13.3509	22.4862			11.4901	40.6847	8.11302	3.98925	11.3234
6.1295	26.7079	12.7141	6.28671			5.7031	4.9061	15.7217	5.21239	7.36644
7.09385	8.03238	15.2742	18.247			6.93979	11.17	4.74545	8.79881	12.9027
7.17582	19.6857	36.0065	49.087			7.37364	10.8285	17.65	15.0026	23.8422
5.48143	14.0801	21.6423	49.087			8.47088	8.03248	9.34376	11.9067	7.45341
5.58773	13.3077	17.1817	5.92008			7.12292	4.20596	5.89314	8.78583	7.29206
6.05364	18.4804	12.5268	6.4081			5.25994	12.167	12.1902	10.6556	27.9373
6.67508	18.9206	27.7757	18.9403			3.79277	8.49244	6.2656	10.7488	23.8914
5.67064	5.88863	6.55416	8.43858			4.45341	24.9943	9.67418	7.91924	32.7435
5.83819	6.28416	18.1897	7.0409			5.14252	8.98105	13.3697	17.275	6.40606
7.28501	5.82253	21.8808	10.78			4.753	3.60263	11.5509	11.4882	20.1995
6.54489	12.9577	15.8007	21.0398			4.11512	5.89503	4.57721	3.36631	26.2979
6.0083	6.53093	19.0013	48.4868			7.91409	20.9808	7.23431	12.1439	7.08387
5.26571	9.48501	48.9976	38.647			5.3606	3.65482	7.07156	4.57694	15.3551
6.1154	5.95215	9.39415	49.087			6.40978	8.83349	4.36406	10.5926	10.5709
7.83581	12.7134	12.4813	49.087			7.27984	22.1589	11.2351	34.034	12.0834
5.86257	8.81228	19.9541	9.14486			4.63541	3.85521	17.329	19.0217	13.5989
7.18952	16.8755	11.701	45.1956			4.54296	3.6375	20.5861	20.3574	10.8759
5.29611	25.7893	33.6876	49.087			4.22893	4.1651	21.7887	16.0652	29.42
4.85265	24.3563	7.84941	40.467			5.49962	4.97575	13.2017	9.08738	19.1372
6.00371	23.6352	5.67063	40.4844			3.93292	3.54389	5.68618	7.3649	7.98553
7.87173	18.2682	15.7826	5.13333			8.03575	8.03194	7.08815	7.38185	34.3686
7.70757	10.5873	12.9871	8.33474			5.71863	14.8738	4.76558	4.72802	8.51706
7.07	10.6943	16.7054	10.4609			4.26535	14.2308	28.2662	6.69759	15.7071
5.86703	21.1531	49.0848	19.228			5.23508	5.66716	6.41902	6.14223	9.85119
6.4095	5.61424	4.78214	17.0664			9.19943	4.42032	3.27682	20.7632	11.3138
6.01158	7.81013	48.1231	30.6043			5.27031	10.674	6.13115	10.4117	9.24547
6.14254	7.55282	34.1377	13.4432			6.92446	15.1725	12.503	14.7319	13.2051
5.87103	24.5769	49.0348	47.8458			5.76103	4.86052	8.09163	11.6706	18.2327
5.25172	24.5017	20.442	49.087			8.01383	3.77158	18.2944	33.7228	19.4802
5.866	15.5334	9.42369	5.89956			4.5169	4.01987	19.6599	6.99013	15.8815
5.7871	21.9861	24.9732	17.6694			9.32402	9.79667	7.37678	7.49494	11.2968
5.78035	24.2784	24.9119	17.6104			3.96008	15.1436	4.37306	12.6201	10.027
8.02076	17.7783	17.4342	49.087			6.2567	4.75307	10.4345	6.78541	7.27889
6.53531	6.20808	20.7919	23.8397			4.48956	4.9988	8.29256	26.9667	3.22705
7.83796	17.0186	43.8901	9.00096			4.024	3.92588	16.5916	15.7411	3.19478
5.89082	14.3999	49.1305	48.4791			9.99469	6.06166	4.13361	14.3452	31.8497
5.47131	14.4409	9.67489	9.95175			5.99233	17.5992	5.87033	7.05309	6.44076
6.60142	7.01626	48.9321	49.087			4.91414	3.58081	8.96965	7.36068	18.5884
6.62841	6.40448	44.8394	5.07377			5.32601	5.14247	7.03105	15.2479	3.20535
6.8041	9.94092	6.70658	11.4508			4.78296		16.6793	24.8175	3.86608
6.32677	15.2268	6.47978	10.2814			5.63855	5.10146	12.6622	6.67459	3.72387
6.10399	11.517	8.45316				7.25926	4.47457	9.4043	8.40355	3.53556
6.44234	21.4957	42.0522	24.7523			4.43416	6.01701	5.18156	5.2815	3.93553
8.00476	9.32598	37.8307	10.8666			4.11174	3.74941	4.82527	9.03908	4.11392
6.24996	13.5934	18.2429	27.1753			4.76616	4.87791	6.06259	15.7453	5.89398
8.52896	8.27398	38.8747	49.1119			5.84168	4.52876	5.40532	19.7582	3.288
5.58186	14.0509	33.3278	6.28064			4.92418	6.83697	18.4528	4.90068	3.32204
	23.4544	39.0196	39.3595			6.76774	9.15673	9.16519	5.84659	3.86609
6.7185	8.67299	25.0135	47.8469			7.86445	4.6653	9.85592	10.578	13.1958
6.19689	14.3384	5.90774	47.246			3.90962	5.69103	6.73644	14.4454
5.89339	9.00699	14.3713	40.2424			4.30278	4.0499	6.78834	15.8011
6.04312	9.81332	15.2957	7.74222			4.9327	5.29623	8.55379	10.4035
7.14992	9.77057	32.0532	30.49			6.71844	4.2161	7.93757	4.42368
5.75988	16.2122	18.7634	47.9232			5.23717	9.44985	13.2832	4.19838
5.87863	10.0685	37.2984	21.8063			7.04314	5.56535	5.47385	10.3273
8.83815	10.3308	19.3191	9.80685			5.78088	4.14209	10.5495	7.73616
8.3185	5.29463	40.1786	49.1119			8.11413	4.21571	5.09691	7.07494
6.21385	9.93188	48.5973	49.0979			4.82325	4.4731	6.45975	31.6884
6.34658	10.7466	25.6021	11.5034			4.05473	5.25564	5.37039	6.53741
6.69853	17.3079	20.5542	7.82678			4.20797	4.66211	3.35404	13.4067
5.76231	23.3498	49.1206	48.379			6.09804	4.25194	15.2526	46.3644
6.74336	7.21748	8.38412	49.1119			4.6707	3.77941	3.42636	7.21335
7.07212	7.01251	7.57853	17.332			6.40061	11.7647	21.7961	3.56455
6.7368	6.20895	12.4723	16.0163			8.87171	9.62636	7.228	5.76798
6.36464	17.6797	12.8671	24.775			4.76916	7.94092	5.15895	14.6851
5.96429	22.0224	10.313	10.6059			4.88096	5.44696	4.07218	11.137
8.99871	12.8394	6.94596	48.5587			7.48562	6.27835	3.67444	3.23584
7.39471	11.4121	8.37926	49.1032			4.56299	4.46745		11.8696
5.99634	7.67425	6.17217	7.43148			6.69512	6.19551	5.2786	16.0998
6.25197	7.41689	6.61716	33.1136			5.35857	5.86607	11.6773	3.68422
7.37671	22.834	6.8256	40.6588			4.83714	6.61122	4.19104	6.04199
5.84679	22.8602	32.9143	37.2473			4.35243	9.31118	8.04063	9.65438
7.83993	13.111	30.1503	9.73509			4.50301	4.3083	6.51883	16.2196
6.63615		15.9665	11.0282			6.79426	4.37436	6.10428	6.00823
6.38757	6.18276	38.2717	28.4244			5.05393	9.01841	5.67795	22.5886
7.57024	5.40152	6.33253	16.7069			5.36712	4.05638	6.11201	4.6727
6.28929	6.3212	14.3558	13.6947			5.40869	3.95926	11.4272	24.1792
6.7374	6.69914	15.735	49.1119			6.12672	7.80641	6.97635	11.2282
6.24047	13.9393	49.1456	49.1119			4.74419	4.04104	6.79467	18.2289
7.86253	8.34415	11.8652	9.22776			4.47852	3.8296	4.03018	5.99539
	10.4512	7.61462	11.0367			5.4762	4.89117	7.28644	12.8877
	14.4241	13.5698	21.6437			4.21179	6.31102	5.42089	5.78607
	7.97472	22.3794	45.4998			9.76194	3.9924	6.14304	21.8404
	10.7267	40.3657	6.68407			4.87126	4.29571	15.0631	10.3977
	5.34601	13.8229	49.1119			6.21778	7.16676	11.5961	3.54158
	14.8904	27.1731	47.5486			5.16918	6.11686	6.11957	20.9365
	8.36623	32.1871	49.1119			8.35692	4.39174	6.73999
	13.0161	13.5559	10.0632			4.63445	4.86792	6.29931
	7.3161	28.513	41.9497			3.98167	3.98145	4.61235
	11.4605	6.24754	43.5304			5.59984	5.60813	12.1327
	6.86237	15.1854	8.63954			5.73716	4.0943	6.14433
	9.83867	20.7033	49.1119			4.4876	4.28828	4.32018
	6.30968	20.3292	7.69122			4.2928	4.13586	12.3375
	9.77477	27.9152	12.597			5.32062	9.95461	8.70404
	5.5751	10.5336	6.72969			6.73325	6.4516	3.78392
	23.2175	6.18529	20.8976			5.9755	4.25113	5.711
	11.9092	24.474	16.4514			4.53851	4.58998	7.28543
	13.4532	21.3977	12.07			5.11922	4.85461	10.1692
	6.31903	21.3048	18.0493			5.30088	3.87049	7.64682
	7.10286	5.4078	48.8128			6.32002	4.58673	4.24356
	9.72893	6.10265	49.1119			10.9441	4.60248	11.0305
	6.18094	5.92223	49.1119				4.75331	4.42764
	10.2699	5.75086	49.1117			4.424	5.69896	5.20174
	9.05055	21.5373	6.32936			4.93512	4.3367	8.8251
	14.8422	28.3782	7.54826			5.4752	5.80872	5.80465
	21.8215	11.9576	10.5697			4.242	7.71788	6.79661
	6.3203	10.7765	7.63427			5.29351	4.39423	11.0815
	6.37178	42.4509	48.8587			5.60029	6.36642	6.63571
	12.4405	13.0953	24.9495			5.48495	5.18126	12.2736
	7.43079	5.77534	44.0307			5.93966	6.26714	4.26809
	11.9923	28.3865	23.8591			4.76408	4.21199	10.4015
	13.2709	12.64	48.6064			4.57447	4.30884	8.73835
	6.07549	9.61209	23.9932			4.65747	4.81492	7.41729
	9.61724	41.5733	18.512			4.45331	3.89459	6.83111
	10.6796	11.4234	6.26186			4.64868	5.13025	7.87405
	5.64059	8.70755	49.1119			5.4989	4.36665	5.27062
	8.87158	16.9565	43.3441			4.35658	6.36123	5.67651
	7.93555	6.66921	35.8916			5.03835	6.13758	9.96255
	10.1602	15.1353	9.3108			4.36274	9.53318	7.57011
	13.7478	12.024	8.1591			5.22686	4.75095	6.22853
	7.95926	6.30984	42.2376			4.98826	4.15914	8.29423
	11.2395	23.0673	10.3866			4.74428	4.653	7.53263
	7.45473	15.3392	33.5835			6.9259	4.20048	7.12778
	7.38006	36.8277	48.7265			4.44624	6.13962	20.4726
	7.56381	14.3048	49.1119			4.46815	4.90752	7.12751
	7.86556	20.8362	6.86221			5.47546	5.03381	4.83813
	8.40432	5.16506	49.1119			4.65524	4.17556	5.18585
	6.87254	46.9263	13.0156			5.09013	6.54242	3.51547
	12.1259	6.08573	5.89021			4.84922	7.4968	5.11646
	8.22016	16.0943	49.1119			6.0062	4.68738	11.5723
	5.9736	5.82877	6.98931			6.52431	6.33843	6.57361
	12.0755	5.55568	49.1119			4.44731	3.96881	12.8346
	15.254	21.6358	49.1119			6.1085	5.51692	5.8518
	7.93383	5.97392	11.1021			4.60751	6.03999	3.9931
	6.46602	37.3063				5.63562	6.33646	4.76399
	5.52577	6.64494				4.7547	4.16085	7.21038
	7.81371	19.1045				5.02094	4.08552	11.9087
	14.9599	18.737				4.27193	5.21743	4.83686
	8.03739	49.1456				4.6163	4.50591	10.2803
	10.7939	21.4586				5.95499	5.54533	3.52165
	10.1823	31.3205				4.46948	4.67549	4.44138
	10.6578	12.7761				4.5657	4.08258	7.79409
	5.86367	19.2101				4.57497	4.18795	4.60232
	8.84139	6.11376				4.63331	6.33249	8.04004
	13.14	5.61006				5.2564	5.55248	5.04302
	8.56302	6.58874				5.07091	5.1957	8.40906
	15.8115	8.84687				4.9291	3.98342	10.1859
	12.1994	16.4854				5.28799	4.59158	8.2151
	8.46992	29.1065				5.65464	4.03276	3.76173
	11.2056	25.3272				4.40936	4.37646	4.37019
	6.23861	5.84877				4.72341	4.14038	10.9231
	10.0845	28.0943				4.84525	6.01746	6.50961
	5.94739	5.74222				4.38179	6.62668	10.418
	7.38098	26.2335				4.33024	4.14845	5.23074
	14.8027	12.9348				4.80505	4.1595	18.026
	12.0445	32.9979				4.27893	6.48431	7.00412
	7.02653	25.998				4.95316	4.12067	5.17623
	5.99877	30.0771				5.16633	4.62972	3.99264
	9.21701	37.0438				5.09957	5.45489	8.00324
	11.5568	36.1858				4.97037	6.61245	9.59085
	22.3758	37.8476				4.36046	4.69269	4.53726
	8.12514					4.97003	6.60072	6.29349
	10.4475					4.17784	6.67837	7.44843
	19.0645					4.28471	4.93647	3.66386
	7.24221					4.24585	4.55269	12.9982
	6.655					5.29022	4.3808	6.90223
	13.1037					4.29847	7.28208	7.92881
	8.1572					4.8667	4.05349	5.39265
	9.00659					4.64543	6.13443	6.36576
	8.13582					4.87087	4.21308	5.3222
	7.06971					4.76318	5.04589	13.9411
	16.8135					4.43309	5.48285	9.16287
	6.86436					5.78009	4.62228	4.29677
	6.18454					4.4803	4.24614	11.6681
	8.79983					6.08786	7.94304	10.2978
	15.1013					4.70731	4.42435	4.34488
	7.28026					4.71675	4.56069	4.74464
	7.58024					5.29417	6.79633	5.24112
	7.98538					4.77951		4.12616
	8.94702							18.168
	11.2736							5.06648
	10.3877							4.80724
	7.61508							5.27148
	6.46659							10.1159
	11.1287							4.53782
	9.16547							18.0794
	10.0254							5.59985
	11.9313							5.7507
	13.833							8.57192
	7.98212							5.63937
	13.8354							20.9619
	19.3379							5.84918
	13.3623							5.78136
	7.37707							5.091
	7.03089							8.77935
	8.53626							8.61442
	6.14576							5.18153
	14.968							7.30328
	9.48879							10.1354
	7.55627							5.93867
	12.3691							6.55374
	15.6644							4.03548
	6.16728							7.85083
	10.797							6.65699
	13.5937							6.25728
	7.23149							10.0649
	13.0993							7.8949
	14.1635							12.0048
	12.3307							6.69827
								4.50137
								5.85945
								4.58485
								6.23736
								5.75304
								8.73377
								5.31196
								8.77674
								6.13374
								4.98039
								4.65286
								4.96777
								8.61042
								11.821
								8.37908
								4.74825
								7.016
								4.35882
								3.60494
								24.3102

## Sheet: Figure 1i
Figure 1i: fluorescence intensity distribution of 6 µm and 1 µm monodispersed polystyrene spheres in Capflex
6 µm sphere	1 µm sphere
37.1237	0.34147
33.7935	0.30271
40.3212	0.49841
18.7171	0.58445
22.0774	0.36999
36.7477	0.36403
38.2398	0.4239
32.1282	0.41978
47.4358	0.24178
29.9679	0.4441
42.275	0.21714
25.893	0.33439
46.4925	0.43175
46.6937	0.37758
47.0198	0.44711
37.2408	0.67174
28.9974	0.33142
38.0059	0.27915
44.2265	0.70183
33.5247	0.30999
42.0894	0.24692
44.9328	0.80315
40.3005	0.28319
39.1972	0.23252
46.3497	0.35639
42.2613	0.54002
44.6669	0.36374
46.3358	0.368
37.8843	0.51361
17.1399	0.88754
36.2862	0.38364
45.6329	0.32822
17.5454	0.14381
46.6787	0.43493
42.9072	0.51263
45.6934	0.61155
44.899	0.55109
29.9908	0.20697
47.4179	0.38815
32.8171	0.61671
34.5519	0.43204
31.4028	0.34553
44.6923	0.26768
43.8044	0.32724
47.4172	0.31684
45.3539	0.41323
46.6359	0.81838
18.2293	0.39017
38.6845	0.40596
33.5794	0.22013
38.3118	0.54934
31.5204	0.31008
31.7498	0.40703
37.5239	0.45229
40.3081	0.40354
36.5872	0.51005
23.0372	0.48792
47.4088	0.72032
25.8829	0.48609
37.4205	1.25014
34.851	0.24569
21.8776	0.25681
44.3259	1.21108
28.0956	0.40708
40.7524	0.17523
33.5023	0.87622
33.4012	0.65397
28.1882	0.19024
37.3081	0.20543
46.4657	0.215
30.3128	0.50424
45.5158	0.29508
46.1231	0.9408
36.2033	0.38452
41.1031	0.57103
45.6259	0.50603
47.4246	0.42823
38.971	0.32706
47.4037	0.33411
39.1041	0.42513
42.0034	0.79575
47.3799	0.3353
33.9833	0.47073
32.3087	0.45809
45.8792	0.20576
32.6978	0.63375
40.355	0.29877
18.5518	0.54375
33.3319	0.39127
44.4838	0.33701
47.4264	0.80136
30.9811	1.00748
40.2872	0.70947
23.7075	1.42857
40.5989	0.62933
40.7934	0.24935
35.2634	0.47018
47.4392	0.33485
38.3269	1.14794
47.4369	0.99248
31.3447	1.07938
30.9195	0.17743
47.4597	0.43218
18.5216	0.21055
32.1222	0.25788
26.7752	0.20564
30.604	0.28472
29.1826	0.28585
30.027	0.15903
47.0415	0.38364
24.4799	0.34867
46.8485	0.45679
40.0983	0.37358
40.7048	0.32595
28.8277	0.71317
27.9545	0.34906
41.9648	0.1952
40.4548	0.41378
28.68	0.29393
42.1144	0.35048
27.5865	0.26524
33.9515	0.29436
38.6848	0.10965
43.9347	0.48173
30.2403	0.84738
47.4232	0.36068
35.3825	0.31169
29.3209	0.37931
40.6902	0.19805
45.3839	0.23544
29.3254	0.57234
25.6463	0.18801
42.2015	0.62924
24.0328	0.44008
39.7758	0.49993
38.5798	0.3773
31.3666	0.30922
37.0165	0.23243
39.7782	0.27378
40.0871	0.61927
35.0631	0.26265
44.4899	0.43823
41.6816	0.382
47.4047	0.20124
35.4879	0.84511
47.4254	0.36379
29.5393	0.28894
45.5883	0.28553
45.1573	0.47631
44.8323	0.31658
24.0701	0.22931
26.1082	0.23776
28.1041	0.71412
40.1658	0.20072
32.319	0.66426
36.274	0.62292
46.1014	0.34982
28.1417	0.4118
36.3932	0.36694
42.8915	0.17673
38.2444	0.4263
37.066	0.51937
44.7392	0.244
33.0544	0.38566
32.5522	0.34428
35.888	0.41377
40.4725	0.32989
34.5689	0.25788
41.4259	0.84428
40.8486	0.78582
43.1195	1.0552
39.3075	0.26061
47.0402	0.64474
37.1809	0.14089
37.374	0.47226
44.1436	0.35976
29.2105	0.25546
23.4493	0.44168
47.0058	0.59907
43.0055	0.71816
35.8973	1.12694
44.5188	0.31642
43.8745	0.96409
38.6728	0.56008
44.9847	1.80832
42.3286	0.44532
40.5853	0.48152
27.7244	0.35197
30.1391	0.79593
27.7304	0.36576
46.5782	0.34972
47.4379	0.48229
39.8792	0.31096
43.1324	0.42971
31.2532	0.33783
46.3154	0.47048
43.0272	0.51023
39.045	0.72129
31.085	0.66748
37.0765	0.97286
41.8585	0.39062
38.3626	0.60767
46.6285	0.4134
31.3963	0.47128
45.5114	0.40065
44.6628	0.80376
38.7665	0.6451
30.4743	0.22193
43.7045	0.36126
34.4535	0.40032
38.6237	0.68836
39.3004	0.49051
43.1215	0.30897
27.7288	0.39105
26.6953	0.3293
45.0832	0.37322
37.2107	0.2748
32.7331	0.55586
33.2221	0.33323
32.3459	0.2623
47.4303	0.51075
40.6305	0.40759
45.9861	0.38614
42.1628	0.32814
45.5274	0.37556
43.3017	0.21705
45.8127	0.21343
40.1894	0.85074
44.2435	0.39082
38.2679	0.16007
43.0734	0.18287
34.3582	0.27
42.8481	0.4411
38.7262	0.43397
36.3829	0.30671
28.3387	0.44305
31.6043	0.31259
44.9905	0.29275
36.7132	0.29175
46.7112	0.36892
43.4877	0.33901
39.5774	0.28377
45.7054	0.67502
41.2804	0.3029
41.7097	0.27992
46.896	0.50315
36.2186	0.38894
41.8043	0.33245
28.5215	0.67067
37.2244	0.37695
47.4336	0.32917
39.7439	0.26616
37.0929	0.49054
38.7756	0.3228
47.4395	0.86995
33.8727	0.65346
22.8517	0.6811
31.9564	0.59118
26.8591	0.3108
38.4943	0.26453
25.0513	0.31061
46.6638	0.60959
27.5494	0.09541
45.389	0.34112
42.1517	0.2142
28.3733	0.4399
39.2295	0.25898
41.3456	0.32929
33.2916	0.21574
47.4712	0.47786
35.7555	0.55425
43.8184	0.57841
22.4923	0.58681
28.0218	0.2511
36.3004	0.29856
42.7113	0.27633
36.5658	0.728
32.4996	0.6176
36.2224	0.31547
44.2296	0.42751
38.1166	0.57384
29.4458	0.55222
33.9648	0.36156
35.1239	0.38347
39.7388	0.94543
47.4583	0.58479
36.3007	0.84249
38.6176	0.39215
32.8785	0.31841
29.5534	0.26122
32.1764	0.71496
45.196	0.25717
37.215	0.56405
38.5472	0.29686
36.5191	0.36678
47.4738	1.15328
41.0108	1.04754
42.0202	0.62773
34.3312	0.18363
41.0568	0.65106
40.874	0.42094
45.4896	0.7545
37.647	0.3582
41.7514	0.32967
40.5727	0.86656
47.4346	1.27092
39.2427	0.31862
27.2426	0.28469
34.1764	0.25539
25.7638	0.38896
28.094	0.2238
25.5593	0.33638
24.1618	0.23074
31.3071	0.31839
32.6427	0.18889
42.0483	0.31201
26.5023	0.42776
34.2934	0.20851
39.4016	0.34868
44.3373	0.49821
44.306	0.12503
37.0607	0.39786
38.6292	0.35485
44.7776	0.21949
41.396	0.34346
33.5985	0.37256
29.2113	0.32258
36.4541	0.55187
44.3994	0.21882
28.5454	0.27768
35.4483	0.39142
47.4546	0.23704
43.8243	0.73547
29.3991	0.34395
25.6557	0.4846
32.4895	0.70607
39.2463	0.40159
41.855	0.45269
47.4713	0.30551
32.8191	0.57179
38.8617	0.26542
37.236	0.31968
39.7079	0.32416
43.1316	0.24013
34.9581	0.38051
39.1931	0.36544
43.143	0.58113
40.2996	0.43948
26.3235	0.70913
26.4901	0.79874
42.9583	0.84802
28.1606	0.60783
47.4384	1.28961
36.0521	0.38105
46.2266	0.39345
47.461	0.21319
21.9053	0.45842
31.121	0.19018
17.2966	0.94525
34.2677	0.46322
32.2446	0.22109
33.3569	0.36381
38.6975	0.2294
28.0578	0.38114
19.2943	1.06065
21.2828	0.28536
28.8274	0.46852
41.3414	0.43714
29.6076	0.39054
35.3269	0.24672
28.315	0.25081
47.383	0.57017
46.589	0.91473
23.8384	0.55438
27.5626	0.36726
39.9772	0.40953
45.3618	0.22962
31.3498	0.43467
39.2672	0.39017
39.1405	0.61763
25.8754	0.4182
35.9078	0.60308
43.4323	0.57606
43.4727	0.38883
46.3034	0.24142
33.3042	0.81957
38.8415	0.27358
30.9838	1.12628
41.6806	0.39694
34.8316	0.32152
47.4535	0.52826
42.2946	0.53945
42.9017	0.47895
41.5206	0.51949
27.8561	0.47727
44.6532	0.90141
45.4059	0.27547
35.6033	0.34115
29.1413	0.52937
39.5724	1.12763
32.2352	0.79438
41.5783	0.6074
27.271	0.52081
41.1482	1.03625
22.1447	0.40531
33.303	0.65469
25.1998	0.50594
37.4306	0.67341
38.0331	0.73965
40.4401	0.31564
39.6445	0.26141
20.7896	0.20075
28.6144	0.3093
33.8049	0.33117
47.2404	0.2996
23.6363	0.2126
27.2823	0.76994
40.8943	0.48994
19.9864	0.28656
47.4477	0.30707
40.5051	0.32451
34.2022	0.31186
41.8055	0.30049
47.4463	0.531
31.9183	0.47576
47.4373	0.26941
40.6961	0.4725
39.1083	0.18424
46.6171	0.58452
44.3284	0.18052
38.6814	0.36444
45.1922	0.32377
24.3717	0.58809
38.6611	0.26364
29.6878	0.43531
41.2633	0.49216
34.1077	0.43283
44.2409	0.35787
33.5741	0.2115
43.6977	0.29218
35.3247	0.34258
22.9428	0.2689
31.4809	0.66717
31.1615	0.48844
27.0277	0.27389
33.0284	0.28316
47.4316	0.20936
32.8749	0.40856
41.4134	0.50563
33.5292	0.34202
38.7217	1.15055
47.4694	0.35983
	0.8734
	0.34199
	1.12182
	0.18927
	0.54448
	0.95517
	1.02207
	0.21226
	0.2407
	0.91371
	0.85034
	0.3921
	0.4398
	0.2563
	0.31879
	1.42504
	0.38512
	0.50248
	0.31996
	0.21412
	0.29009
	0.68262
	0.94118
	0.41815
	0.39513
	0.31247
	0.16235
	0.53239
	0.39429
	0.32102
	0.94793
	0.37977
	0.27765
	0.36142
	0.3741
	0.43821
	0.31057
	0.67485
	0.80691
	0.31751
	0.45447
	0.29524
	0.27756
	0.34176
	0.21915
	0.28517
	0.35958
	0.47923
	0.29015
	0.31856
	0.39667
	0.35906
	0.52462
	0.02375
	0.25474
	0.35119
	0.27886
	0.16344
	0.29022
	0.37874
	0.17184
	0.29172
	0.49071
	0.21348
	0.33801
	0.14367
	0.47501
	0.21519
	0.6731
	0.27297
	0.30038
	0.28256
	0.40679
	0.42888
	0.73915
	0.29011
	0.62808
	0.5582
	0.33566
	0.33646
	0.32315
	0.79974
	0.1959
	0.59305
	1.07478
	0.32525
	1.30141
	0.78613
	0.34123
	0.79547
	0.33688
	0.33121
	0.50841
	0.51608
	0.28377
	0.13028
	0.40738
	0.37923
	0.63507
	0.21728
	0.35733
	0.63111
	0.53329
	0.83954
	0.39054
	0.29765
	0.5734
	0.29966
	0.34301
	0.39113
	0.75857
	0.42795
	0.30977
	0.623
	0.48833
	0.79288
	0.72885
	0.85968
	0.76461
	0.49614
	0.41123
	0.69252
	0.78866
	0.38785
	0.83674
	0.33252
	0.40728
	0.38679
	1.24588
	0.39896
	0.29555
	0.80575
	0.79823
	0.95611
	0.34295
	0.44531
	0.37581
	0.22398
	0.23456
	0.31446
	0.44655
	0.64242
	0.27383
	0.63906
	0.33325
	0.62719
	0.42449
	0.62194
	0.94065
	0.62811
	0.26435
	0.32541
	0.42068
	0.3179
	0.46738
	0.29138
	0.22566
	0.31028
	0.22734
	0.52908
	0.39189
	0.16255
	0.29224
	0.40359
	0.25686
	0.27002
	0.34911
	0.26802
	0.27972
	0.178
	0.4869
	0.39064
	0.18028
	0.20801
	0.35388
	0.65983
	0.39126
	0.35764
	0.36963
	0.68331
	0.28823
	0.21802
	0.29761
	0.50842
	0.37991
	0.39975
	0.28088
	0.29639
	0.48488
	0.27907
	0.50388
	0.38246
	0.27109
	0.71804
	0.39659
	0.30805
	0.3034
	0.83759
	0.33726
	0.29435
	0.27972
	0.29126
	0.22203
	0.70034
	0.38699
	0.55039
	0.35307
	0.33885
	0.34604
	0.20037
	0.38307
	0.26787
	0.28298
	0.19916
	0.35844
	0.34733
	0.29693
	0.30471
	0.12798
	0.36352
	0.33934
	0.24634
	0.53408
	0.33668
	0.51816
	0.81818
	0.42105
	0.54137
	0.37919
	0.35652
	0.35048
	0.55679
	0.89354
	0.32496
	1.90697
	0.31887
	0.68515
	0.50509
	0.63567
	0.46609
	0.50137
	0.30652
	0.32158
	0.31864
	0.58901
	0.30622
	0.83394
	0.64279
	0.27534
	0.18231
	0.24065
	0.67776
	0.58749
	0.43219
	0.40128
	1.92254
	0.252
	0.33146
	0.33661
	0.46353
	0.34154
	0.21445
	0.2626
	0.30386
	0.22987
	0.18559
	0.38542
	0.26255
	0.6334
	0.31605
	0.28575
	0.22945
	0.1555
	0.43686
	0.48278
	0.3406
	0.67654
	0.20717
	0.37612
	0.27172
	0.30679
	0.33233
	0.31453
	0.33307
	0.63086
	0.59177
	0.32774
	0.35944
	0.8039
	0.40691
	0.2482
	0.12276
	0.34494
	0.30613
	0.30567
	0.2185
	0.5172
	0.56663
	0.36328
	0.35634
	0.56562
	0.27959
	0.56659
	0.3109
	0.43418
	0.44598
	0.43381
	0.38333
	0.35322
	0.28228
	0.2319
	0.29465
	1.0194
	0.30853
	0.3201
	0.40627
	0.45134
	0.37973
	0.27415
	0.41582
	0.3513
	0.69222
	0.2456
	0.32138
	0.99185
	0.17124
	0.34114
	0.43614
	0.83534
	0.98465
	0.92926
	0.23157
	0.233
	0.30776
	0.32684
	0.29653
	0.31791
	0.80221
	0.18936
	0.6293
	0.31629
	1.0896
	0.29079
	0.22695
	0.35089
	0.50642
	1.18753
	0.51065
	0.68382
	0.24889
	0.45599
	0.92781
	0.30323
	0.27557
	0.15424
	0.32553
	0.31055
	1.14822
	0.79138
	0.26345
	0.20832
	0.26518
	0.3201
	0.19827
	0.30641
	0.1862
	0.26192
	0.30122
	0.31434
	0.31475
	0.32152
	0.26255
	0.32086
	0.42463
	0.38749
	0.30172
	0.44794
	0.27957
	0.22916
	0.58534
	0.48869
	0.33524
	0.36723
	0.17016
	0.37625
	0.58194
	0.31954
	0.41778
	0.24096
	0.58522
	0.32211
	0.38357
	0.26489
	0.5896
	0.23871
	0.60893
	0.41936
	0.50334
	0.17792
	0.23984
	0.34319
	0.51814
	0.64781
	0.36453
	0.45444
	0.23264
	0.57886
	0.41426
	0.55517
	0.24105
	0.59977
	0.37578
	0.28973
	0.42182
	0.29138
	0.33953
	0.34245
	0.34644
	1.6982
	0.7619
	0.50794
	1.15961
	0.39415
	0.26125
	0.6096
	0.28629
	0.55095
	0.52876
	0.84875
	0.33818
	0.391
	0.37498
	0.29737
	0.39041
	0.34849
	0.37829
	0.30103
	0.30435
	0.47064
	0.26505
	0.70859
	0.48194
	0.64729
	0.35158
	0.33677
	0.84035
	0.26972
	0.67803
	0.58435
	0.51583
	0.26865
	0.67032
	0.53792
	0.41165
	0.76078
	0.23524
	0.1546
	0.21183
	0.28717
	0.33071
	0.10684
	0.33178
	0.28425
	0.35969
	0.32284
	0.33934
	0.76328
	0.30194
	0.36732
	0.37471
	0.38834
	0.30103
	0.35547
	0.24922
	0.41929
	0.25719
	0.29116
	0.40147
	0.33449
	0.74928
	0.43404
	0.34174
	0.38914
	0.77797
	0.2358
	0.38666
	1.00595
	0.2376
	0.66116
	0.28325
	0.3291
	0.26882
	0.33413
	0.36108
	0.24535
	0.26555
	0.38297
	0.20797
	0.23819
	0.64973
	0.67642
	0.21144
	0.38563
	0.27119
	0.38566
	0.28409
	0.35431
	1.75432
	0.39118
	0.6354
	0.36876
	0.5233
	0.49101
	0.85466
	0.34893
	0.81485
	0.62256
	0.83227
	0.41415
	0.3353
	0.45013
	0.44914
	0.9196
	0.77372
	0.35418
	0.40887
	0.43403
	0.5091
	0.72148
	0.49641
	0.38763
	0.4272
	0.41241
	0.45328
	0.8058
	0.31645
	0.20527
	0.35917
	0.14295
	0.96365
	0.28837
	0.3479
	0.23252
	0.62326
	0.53558
	0.44904
	0.35797
	2.14513
	0.41052
	0.29047
	0.36914
	0.55072
	2.25706
	0.22488
	0.20715
	0.24093
	0.58924
	0.17523
	0.34782
	0.27444
	0.30038
	0.33076
	0.22875
	0.31702
	0.32689
	0.26309
	0.36547
	0.24197
	0.23183
	0.25593
	0.33021
	0.55466
	0.33881
	0.25267
	0.38265
	0.37461
	0.49578
	0.24326
	0.63094
	0.58072
	0.50393
	0.83831
	0.33106
	0.45658
	0.60725
	0.63162
	0.29408
	0.54908
	0.15331
	0.27407
	0.34791
	0.11064
	0.23058
	1.15318
	0.35802
	0.51572
	1.01236
	0.44745
	0.67346
	0.22315
	0.57406
	0.41736
	0.35921
	0.21601
	0.37211
	0.50936
	0.28419
	0.47676
	0.22047
	0.77576
	0.31763
	0.30557
	0.53068
	0.4776
	0.26691
	0.36627
	0.72941
	0.8356
	0.23976
	0.51766
	0.54358
	0.19525
	0.21049
	1.28882
	0.27847
	0.50174
	0.51333
	0.73446
	0.42147
	0.34728
	0.50498
	0.55698
	1.48569
	0.35844
	0.26958
	0.2555
	0.39437
	0.22014
	0.71701
	0.36409
	0.46393
	0.481
	0.67331
	0.39144
	0.82512

## Sheet: Figure 2a
Figure 2a: Effect of ssDNA on Ddx4n1 LLPS
Figure 2a (Left panel) Dilute phase concentration with increased ssDNA concentration
ssDNA (µM)	Set 1	Set 2	Avg dilute phase Ddx4n1 (µM)
0	82.0553	87.1385	84.7698
1	100.567	91.7994	94.3926
2	96.0698	100.442	98.4573
3	104.406	108.988	106.916
5	113.534	114.599	116.305
6	114.018	116.858	114.673
15	114.831	117.863	117.548
20	117.42	122.968	120.03
30	125.108	129.422	127.511
Figure 2a (Right panel) Fluorescence intensity distribution with increased ssDNA concentration (Ddx4n1 is labeled)
DNA (µM)	Intensity	DNA (µM)	Intensity	DNA (µM)	Intensity	DNA (µM)	Intensity	DNA (µM)	Intensity	DNA (µM)	Intensity
0	32.1288	1	32.5404	2	22.2071	3	5.15649	5	10.2024	6	5.62156
0	46.7036	1	29.2569	2	14.6807	3	34.2004	5	8.22493	6	6.21199
0	19.7571	1	25.8015	2	47.5212	3	18.1042	5	13.0632	6	10.9852
0	17.4132	1	13.4054	2	9.89497	3	37.0601	5	20.666	6	9.1036
0	12.8893	1	37.1084	2	19.6479	3	24.98	5	38.7134	6	16.0812
0	29.4574	1	31.1808	2	25.2397	3	36.4772	5	7.74239	6	6.95197
0	5.58335	1	14.1282	2	36.6679	3	5.4574	5	7.93852	6	9.11979
0	5.46368	1	41.4767	2	5.70713	3	32.7169	5	13.7445	6	9.29478
0	5.09242	1	26.5008	2	5.14503	3	29.891	5	9.00028	6	13.1725
0	43.7758	1	36.4272	2	24.1399	3	39.1759	5	10.6807	6	24.0777
0	15.2859	1	48.0155	2	37.4712	3	6.45782	5	9.08301	6	6.51565
0	15.563	1	17.2953	2	5.37574	3	14.2758	5	13.2251	6	19.5305
0	12.1493	1	5.6558	2	44.1285	3	33.2458	5	15.1134	6	20.0025
0	35.1725	1	37.1505	2	46.308	3	16.7502	5	25.1413	6	21.7634
0	45.7366	1	5.41208	2	24.8161	3	27.9844	5	19.5572	6	9.84054
0	22.7102	1	26.8668	2	6.13819	3	13.9165	5	11.8074	6	9.341
0	18.603	1	5.62331	2	15.1824	3	16.5827	5	12.6657	6	25.1348
0	4.62568	1	19.3686	2	40.4011	3	28.5993	5	21.6162	6	6.46021
0	27.0611	1	19.5661	2	25.3529	3	48.0605	5	11.4871	6	24.1115
0	17.9194	1	34.1256	2	45.6152	3	15.4973	5	7.72512	6	20.8784
0	40.6667	1	32.6089	2	10.3532	3	23.1422	5	6.33645	6	15.7381
0	17.6947	1	16.4891	2	6.27857	3	8.79392	5	9.47101	6	6.37211
0	11.9076	1	5.6337	2	21.0162	3	23.4931	5	13.7547	6	15.9822
0	11.1141	1	13.2787	2	7.28793	3	35.6994	5	16.9247	6	6.64531
0	27.9765	1	23.631	2	25.4954	3	35.4874	5	43.8896	6	26.128
0	10.0633	1	17.2246	2	20.7239	3	34.6406	5	6.2664	6	36.4684
0	11.4908	1	16.7571	2	23.3668	3	6.02663	5	17.0427	6	20.9509
0	35.3806	1	15.1614	2	13.0596	3	6.87808	5	6.11435	6	6.37539
0	21.4598	1	17.2557	2	12.0043	3	5.79876	5	6.16696	6	7.45882
0	5.46791	1	14.8946	2	15.7998	3	30.0463	5	25.1555	6	6.79742
0	8.13359	1	13.7194	2	18.7617	3	25.9493	5	18.9632	6	8.1114
0	19.5946	1	5.27766	2	27.4637	3	13.9046	5	13.1798	6	13.6856
0	7.96776	1	44.9269	2	15.0134	3	13.5048	5	11.8058	6	15.2638
0	42.0616	1	17.5047	2	40.8974	3	10.1085	5	24.024	6	11.4187
0	18.3112	1	24.9907	2	42.645	3	45.1824	5	11.4	6	18.7716
0	15.3663	1	13.4861	2	11.497	3	19.0955	5	34.3434	6	17.3972
0	9.19459	1	26.583	2	10.2987	3	31.1486	5	15.8591	6	25.1678
0	18.0514	1	26.0428	2	11.7173	3	46.0919	5	6.75348	6	7.08386
0	6.82764	1	14.3857	2	28.4466	3	38.565	5	9.32568	6	10.4243
0	10.7271	1	5.5817	2	47.014	3	20.8746	5	18.0166	6	10.8969
0	48.0629	1	5.41161	2	37.442	3	7.26433	5	5.79078	6	18.42
0	8.66997	1	5.39185	2	6.92148	3	18.5313	5	16.2363	6	13.0304
0	6.8892	1	14.3332	2	6.82769	3	24.9792	5	14.3941	6	29.46
0	7.44137	1	14.6881	2	17.4976	3	28.86	5	13.2473	6	16.8211
0	4.85948	1	42.4861	2	13.5844	3	7.61017	5	22.8418	6	24.5381
0	10.333	1	15.5724	2	47.3627	3	21.5199	5	8.23572	6	24.499
0	45.0679	1	18.3332	2	42.1783	3	24.3846	5	12.6652	6	7.04934
0	30.9867	1	5.18074	2	6.21585	3	40.7898	5	13.2486	6	24.8166
0	4.57763	1	17.4415	2	14.9547	3	19.807	5	9.23541	6	6.53558
0	16.7373	1	14.5414	2	11.796	3	47.8607	5	6.77527	6	14.3589
0	5.23403	1	6.90146	2	48.1266	3	6.44824	5	14.1	6	24.2649
0	6.23174	1	34.6957	2	14.616	3	20.6842	5	18.3518	6	19.8537
0	8.64187	1	20.1087	2	6.06238	3	11.845	5	13.9031		set 2
0	42.4147	1	16.4401	2	7.25468	3	24.6124	5	9.7498	6	6.23467
0	8.51533	1	32.9773	2	23.8597	3	17.213	5	9.20119	6	6.74229
0	4.35942	1	6.29672	2	24.6046	3	41.9154	5	19.4391	6	9.27237
0	13.213	1	26.1338	2	39.3139	3	39.3596	5	19.5789	6	6.44061
0	4.50427	1	25.147	2	14.3334	3	24.6003	5	9.23186	6	7.98646
0	38.1274	1	20.0807	2	17.778		set 2	5	7.7929	6	9.24731
0	14.6686	1	16.3086	2	17.4343	3	11.7795	5	6.55366	6	6.13916
0	43.4957	1	16.6017	2	10.5852	3	18.5153	5	18.1767	6	6.21543
0	12.9386	1	14.0211	2	5.11883	3	14.5427	5	8.39805	6	7.00953
0	22.3233	1	39.0866	2	19.7692	3	46.8526	5	13.7354	6	9.03847
0	4.19397	1	5.41172	2	25.6813	3	20.4678	5	19.3074	6	8.71011
0	29.8317	1	14.0834	2	20.2743	3	18.1643	5	23.8346	6	8.12543
0	13.1002	1	10.8539	2	22.3493	3	12.0303	5	12.9919	6	10.9788
0	13.5593	1	8.32534	2	47.2215	3	23.0832	5	22.4666	6	14.1118
0	18.5364	1	13.9263	2	20.7654	3	21.763	5	15.3018	6	11.3777
0	17.2366	1	48.0844	2	8.23684	3	13.825	5	7.16862	6	6.12451
	Set 2	1	41.0275	2	37.7744	3	15.6584	5	6.1277	6	9.33795
0	14.6578	1	22.055	2	10.9714	3	22.4002	5	7.18626	6	11.338
0	35.9392	1	20.3473	2	6.32128	3	14.8161		set 2	6	6.42309
0	15.4976	1	17.8034		set 2	3	38.8091	5	6.89116	6	14.8602
0	16.5661	1	17.6827	2	21.2927	3	10.5004	5	7.84476	6	10.1977
0	13.8933	1	6.11832	2	48.1174	3	12.5526	5	8.00459	6	9.67712
0	20.1123	1	5.68305	2	10.8306	3	9.40309	5	6.53142	6	8.2523
0	41.6852	1	16.9968	2	33.6767	3	22.9133	5	9.3223	6	23.4385
0	20.7631	1	17.7819	2	34.7409	3	21.6501	5	6.62213	6	7.12866
0	9.80848		set 2	2	13.6913	3	23.8381	5	5.93989	6	7.36537
0	12.9114	1	5.75143	2	12.8259	3	20.7566	5	7.00632	6	25.483
0	7.55942	1	5.76743	2	24.6637	3	5.88367	5	7.92014	6	6.51895
0	46.2558	1	20.2955	2	44.7436	3	5.89839	5	6.56575	6	15.1621
0	14.6351	1	5.4767	2	43.8153	3	6.47143	5	11.0248	6	6.07039
0	23.0483	1	26.6418	2	8.76412	3	11.6447	5	7.77852	6	6.48353
0	9.00532	1	27.0001	2	38.3715	3	11.6943	5	8.49193	6	15.669
0	9.60969	1	6.24025	2	25.4074	3	22.6162	5	7.40411	6	7.41939
0	5.09169	1	15.5504	2	10.9067	3	19.3562	5	6.62203	6	6.4885
0	42.5875	1	15.4595	2	7.18747	3	36.1284	5	6.97186	6	6.77022
0	30.4622	1	25.5313	2	29.874	3	32.1057	5	9.76672	6	8.04238
0	13.4854	1	5.43466	2	22.4584	3	16.0897	5	8.2818	6	9.01681
0	16.2032	1	20.7169	2	5.72813	3	30.5126	5	7.82078	6	7.61048
0	5.16166	1	12.5766	2	38.7596	3	6.718	5	7.05573	6	9.99675
0	8.78282	1	12.5899	2	16.9561	3	6.42172	5	9.33893	6	5.8095
0	48.0745	1	19.2556	2	6.29841	3	18.4615	5	9.82647	6	7.91827
0	8.68951	1	10.492	2	6.95426	3	23.8682	5	7.95424	6	15.5985
0	7.3154	1	24.5989	2	26.3489	3	21.8305	5	9.40397	6	11.5186
0	10.5195	1	11.9	2	23.392	3	27.2539	5	8.18865	6	9.65479
0	22.9742	1	13.6939	2	16.6363	3	18.9863	5	7.19202	6	10.4207
0	5.54768	1	24.8975	2	17.7069	3	11.3669	5	10.6569	6	10.7474
0	5.82678	1	6.49731	2	14.0208	3	12.1797	5	9.90652	6	10.4873
0	5.38893	1	18.758	2	32.2875	3	7.08288	5	10.1694	6	12.7215
0	11.8403	1	10.7709	2	5.14948	3	23.8078	5	7.11533	6	9.44789
0	32.3361	1	19.2949	2	29.9157	3	34.6987	5	14.1335	6	6.22377
0	25.4296	1	8.34158	2	9.84237	3	8.70788	5	6.62542	6	10.6887
0	20.0494	1	13.9302	2	7.53714	3	15.5117	5	9.17691	6	7.09803
0	16.9056	1	12.1042	2	31.6482	3	11.9847	5	7.42268	6	10.4958
0	12.914	1	25.2709	2	15.0683	3	34.8653	5	7.15758	6	8.77813
0	13.676	1	13.5769	2	15.2132	3	29.2986	5	6.42899	6	9.92908
0	15.1365	1	6.64178	2	15.436	3	14.4203	5	18.487	6	10.3724
0	13.0339	1	5.5867	2	12.2142	3	5.5398	5	6.95209	6	9.82484
0	13.9097	1	21.6639	2	24.0022	3	21.8434	5	9.42977	6	6.2901
0	4.78137	1	11.9816	2	10.3856	3	32.578	5	6.05668	6	8.80129
0	46.0733	1	6.0829	2	9.72765	3	28.4916	5	6.52012	6	10.5955
0	9.15897	1	6.41515	2	47.3876	3	28.7602	5	8.67791	6	10.4016
0	6.00396	1	6.01339	2	35.0511	3	6.80926	5	9.3788	6	6.06764
0	5.18317	1	10.3826	2	19.7374	3	5.99547	5	6.79475	6	6.22794
0	5.69419	1	7.95181	2	9.89686	3	7.37793	5	7.88829	6	9.54537
0	48.0745	1	9.93098	2	16.4335	3	6.2953	5	7.69419	6	10.2557
0	27.6426	1	11.8652	2	12.0766	3	5.94575	5	8.72165	6	6.17764
0	18.9238	1	8.42222	2	12.5973	3	8.31736	5	6.46618	6	18.6844
0	4.37145	1	12.3872	2	8.63735	3	10.9988	5	6.54434
0	22.9711	1	8.28674	2	19.8411	3	27.1495	5	15.4932
0	26.7662	1	18.3404	2	30.8715			5	6.18463
0	17.9058	1	8.75147	2	14.7375			5	6.86097
0	41.7426	1	6.85502	2	37.9397			5	18.8993
0	19.1795	1	7.44592	2	5.93426			5	11.1677
0	7.95981	1	11.0761	2	11.6865			5	8.38554
0	7.95801	1	7.60694	2	5.42099			5	7.39965
0	26.3041	1	19.8921	2	19.9278			5	8.00854
0	22.9613	1	21.3655	2	13.8574			5	7.45648
0	4.95466	1	14.7498	2	29.5081			5	7.32175
0	23.3229	1	5.62013	2	10.7811			5	6.74667
0	27.8703	1	8.53966	2	41.7938			5	9.16528
0	13.0205	1	6.04504	2	19.6045			5	7.13025
0	22.3797	1	13.5355	2	36.0097			5	12.2129
0	21.726	1	13.6362	2	11.7769			5	6.53273
		1	18.7535	2	5.95615			5	8.11942
1	32.5404	1	8.1869	2	13.8151			5	8.56209
1	29.2569	1	7.82157	2	27.6779			5	6.57062
1	25.8015	1	5.80115	2	36.8096			5	8.76323
1	13.4054	1	11.0977	2	14.1853			5	8.79926
1	37.1084	1	9.35161	2	12.7046			5	12.104
1	31.1808	1	12.2379	2	19.7542			5	6.83152
1	14.1282	1	27.0552	2	26.4821			5	7.79674
1	41.4767	1	21.5385	2	16.6855			5	9.31225
1	26.5008	1	8.43668	2	15.4557			5	6.72128
1	36.4272	1	7.77286	2	48.1302			5	6.1943
1	48.0155	1	7.33429	2	15.4491			5	6.93593
1	17.2953	1	10.3425					5	8.60235
1	5.6558	1	15.11					5	7.12568
1	37.1505	1	12.0681					5	6.60096
1	5.41208	1	7.75406					5	7.60708
1	26.8668	1	9.87832					5	8.61938
1	5.62331	1	17.388					5	9.0563
1	19.3686	1	6.91867					5	9.40385
1	19.5661	1	6.04321					5	8.08031
1	34.1256	1	7.04715					5	7.68063
1	32.6089	1	5.88389					5	8.85395
1	16.4891	1	6.24483					5	6.89534
1	5.6337	1	5.8723					5	6.63353
1	13.2787	1	6.26435					5	7.60311
1	23.631	1	7.25729					5	7.84743
1	17.2246	1	13.2264					5	7.68597
1	16.7571	1	5.37638					5	8.55741
1	15.1614	1	12.1661					5	7.55176
1	17.2557	1	10.2904					5	9.4498
1	14.8946	1	13.9601					5	7.07781
1	13.7194	1	18.9945					5	6.3215
1	5.27766	1	14.6858					5	7.64552
1	44.9269	1	10.1001					5	7.69585
1	17.5047	1	14.6697					5	6.35527
1	24.9907	1	10.9233					5	7.66388
1	13.4861	1	14.204					5	8.74136
1	26.583	1	11.8279					5	9.09546
1	26.0428	1	7.05573
1	14.3857	1	5.7972
1	5.5817	1	7.97926
1	5.41161	1	7.9175
1	5.39185	1	12.2368
1	14.3332	1	6.76923
1	14.6881	1	7.97512
1	42.4861	1	8.77601
1	15.5724	1	7.83693
1	18.3332	1	8.79218
1	5.18074	1	8.3202
1	17.4415	1	8.50938
1	14.5414	1	6.61054
1	6.90146	1	18.0542
1	34.6957	1	8.97859
1	20.1087	1	10.9243
1	16.4401	1	11.1132
1	32.9773	1	7.5901
1	6.29672	1	16.7074
1	26.1338	1	15.1958
1	25.147	1	23.664
1	20.0807	1	5.91535
1	16.3086	1	9.23179
1	16.6017	1	7.01657
1	14.0211	1	8.35818
1	39.0866	1	6.11945
1	5.41172	1	8.15242
1	14.0834	1	5.55234
1	10.8539	1	11.7005
1	8.32534	1	11.262
1	13.9263	1	8.9732
1	48.0844	1	6.128
1	41.0275	1	13.1951
1	22.055	1	6.09595
1	20.3473	1	12.3291
1	17.8034	1	9.87408
1	17.6827	1	5.9052
1	6.11832	1	16.478
1	5.68305	1	12.5579
1	16.9968	1	10.4081
1	17.7819	1	13.8954
		1	20.1951
1	5.75143	1	6.76433
1	5.76743	1	10.5086
1	20.2955
1	5.4767
1	26.6418
1	27.0001
1	6.24025
1	15.5504
1	15.4595
1	25.5313
1	5.43466
1	20.7169
1	12.5766
1	12.5899
1	19.2556
1	10.492
1	24.5989
1	11.9
1	13.6939
1	24.8975
1	6.49731
1	18.758
1	10.7709
1	19.2949
1	8.34158
1	13.9302
1	12.1042
1	25.2709
1	13.5769
1	6.64178
1	5.5867
1	21.6639
1	11.9816
1	6.0829
1	6.41515
1	6.01339
1	10.3826
1	7.95181
1	9.93098
1	11.8652
1	8.42222
1	12.3872
1	8.28674
1	18.3404
1	8.75147
1	6.85502
1	7.44592
1	11.0761
1	7.60694
1	19.8921
1	21.3655
1	14.7498
1	5.62013
1	8.53966
1	6.04504
1	13.5355
1	13.6362
1	18.7535
1	8.1869
1	7.82157
1	5.80115
1	11.0977
1	9.35161
1	12.2379
1	27.0552
1	21.5385
1	8.43668
1	7.77286
1	7.33429
1	10.3425
1	15.11
1	12.0681
1	7.75406
1	9.87832
1	17.388
1	6.91867
1	6.04321
1	7.04715
1	5.88389
1	6.24483
1	5.8723
1	6.26435
1	7.25729
1	13.2264
1	5.37638
1	12.1661
1	10.2904
1	13.9601
1	18.9945
1	14.6858
1	10.1001
1	14.6697
1	10.9233
1	14.204
1	11.8279
1	7.05573
1	5.7972
1	7.97926
1	7.9175
1	12.2368
1	6.76923
1	7.97512
1	8.77601
1	7.83693
1	8.79218
1	8.3202
1	8.50938
1	6.61054
1	18.0542
1	8.97859
1	10.9243
1	11.1132
1	7.5901
1	16.7074
1	15.1958
1	23.664
1	5.91535
1	9.23179
1	7.01657
1	8.35818
1	6.11945
1	8.15242
1	5.55234
1	11.7005
1	11.262
1	8.9732
1	6.128
1	13.1951
1	6.09595
1	12.3291
1	9.87408
1	5.9052
1	16.478
1	12.5579
1	10.4081
1	13.8954
1	20.1951
1	6.76433
1	10.5086

## Sheet: Figure 2b
Figure 2b: Effect of ssDNA on Ddx4n1 LLPS
Figure 2b (Left panel) L-DNA concentration in the dilute phase as a percentage of total L-DNA
Total DNA (µM)	Set 1	Set 2	Average dilute phase DNA (%)
1	100.275	104.511	102.393
2	77.889	81.5252	79.707
3	72.322	74.1749	73.2483
4	70.7073	73.081	71.894
6	63.1068	63.782	63.4443
13.3	81.901	83.387	82.7591
26.6	97.9804	98.9839	98.7258
Figure 2B (Right panel) Fluorescence intensity distribution with increased L-DNA concentration (DNA is labeled)
DNA (µM)	Intensity	DNA (µM)	Intensity	DNA (µM)	Intensity	DNA (µM)	Intensity	DNA (µM)	Intensity
1	7.82437	2	10.1565	3	11.5306	4	8.84788	6	9.61014
1	6.76834	2	7.63026	3	5.67494	4	16.3975	6	10.0496
1	12.3609	2	13.6425	3	6.88157	4	7.51736	6	9.63594
1	4.84106	2	9.5439	3	14.1521	4	14.7944	6	10.5165
1	6.18056	2	17.4146	3	13.1602	4	19.1153
1	8.91027	2	8.22171	3	5.32154	4	11.3346
1	7.22978	2	9.77655	3	6.81055	4	12.2264
1	15.0454	2	11.1847	3	14.554	4	10.7144
1	7.04633	2	11.1458	3	16.4228	4	7.75685
1	3.91676	2	11.8175	3	7.49361	4	8.00925
1	8.37611	2	7.16481	3	9.23444	4	10.6765
1	6.91418	2	5.52997	3	8.64811	4	11.5975
1	3.99218	2	6.66492	3	14.0419	4	8.48021
1	9.45356	2	7.18935	3	17.8585
1	8.97073	2	5.51908	3	5.22321
1	7.38026	2	9.46866	3	5.51594
1	8.26907	2	15.777	3	6.90544
1	5.10235	2	21.2718	3	10.7218
1	6.15016	2	4.99959	3	12.9954
1	4.76897	2	10.0983	3	9.6743
1	14.2892	2	6.01274	3	13.4146
1	8.22927	2	17.8812	3	6.062
1	4.69163	2	12.5548	3	8.98471
1	8.50891	2	9.20601	3	7.59896
1	8.94906	2	7.93757	3	11.0132
1	7.86625	2	12.0517	3	7.4362
1	5.64954	2	11.471	3	20.559
1	14.5225	2	12.9864	3	9.41499
1	5.18076	2	8.61862	3	7.90496
1	12.2895	2	8.10167	3	6.98427
1	5.95073	2	6.41617	3	8.60508
1	14.4319	2	17.9473	3	8.49374
1	8.4025	2	8.12734	3	14.3157
1	12.7789	2	9.10311	3	15.7911
1	6.06303	2	19.5488	3	11.1384
1	11.7851	2	11.4642	3	7.04593
1	5.07603	2	22.4111		Set 2
1	16.0715	2	5.43596	3	5.75209
1	2.28215	2	12.4059	3	6.90827
1	3.41268	2	11.01	3	8.93636
1	4.95772	2	7.54286	3	6.90696
1	17.3974	2	5.46768	3	16.2588
1	12.515	2	5.68611	3	5.85449
1	3.38437	2	6.84606	3	10.2658
1	3.39282	2	6.42324	3	7.24899
	Set 2	2	8.11924	3	7.49817
1	3.62727	2	6.93177	3	13.6281
1	6.93395	2	14.5912	3	6.96851
1	7.77014	2	4.53772	3	7.85252
1	4.60156	2	8.32296	3	9.74204
1	11.3575	2	11.3829	3	6.61296
1	4.34144	2	6.51517	3	10.5196
1	5.88601	2	13.4713	3	9.1128
1	6.57981	2	6.1267	3	11.5491
1	3.74735	2	18.5937	3	7.97347
1	4.32733		Set 2	3	7.28713
1	4.35636	2	6.16681	3	9.80263
1	11.2469	2	5.41816
1	5.49779	2	5.03648
1	13.179	2	5.7285
1	8.04118	2	5.15022
1	10.2162	2	6.83421
1	13.048	2	7.46466
1	6.43432	2	15.5013
1	6.12361	2	7.7916
1	2.98548	2	23.3876
1	6.67486	2	7.57329
1	6.97348
1	4.26304
1	4.05189
1	3.70079
1	6.38058
1	5.28997
1	4.27017
1	11.4906
1	7.50256
1	5.81835
1	3.56354
1	12.2093
1	4.09714
1	8.73712

## Sheet: Figure 2d
Figure 2d: Affinity of Ddx4n1-YFP for ssDNA
Figure 2d: (Upper panel) Ddx4n1-DNA hydrodynamic radius in presence of increasing DNA concentration
DNA (µM)	set 1	set 2	set 3	Average complex hydrodynamic radius (nm)
0.01	3.64	3.54	3.66	3.61333
4.8	3.5	3.68	3.89	3.69
10.7	3.64	3.58	3.59	3.60333
15.8	3.86	3.89	3.91	3.88667
25.8	4.13	4.01	3.94	4.02667
61.8	4.66	4.25	4.34	4.41667
93.5	5.73	5.54	5.97	5.74667
153.5	7.26	6.78	7.1	7.04667
289.5	7.11	7.1	7.28	7.16333
	Taylorgrams (Lower panel)
Time (min)	4,8 µM DNA	Time (min)	61,8 µM DNA
0	2.40994	0	2.60708
0.00139	2.40898	0.00139	2.60539
0.00278	2.4081	0.00278	2.60662
0.00417	2.40812	0.00417	2.60601
0.00556	2.40705	0.00556	2.6056
0.00694	2.40888	0.00694	2.60605
0.00833	2.40907	0.00833	2.60661
0.00972	2.40787	0.00972	2.60764
0.01111	2.40906	0.01111	2.60708
0.0125	2.40918	0.0125	2.60781
0.01389	2.40953	0.01389	2.60621
0.01528	2.40853	0.01528	2.60667
0.01667	2.4094	0.01667	2.60574
0.01806	2.40872	0.01806	2.60638
0.01944	2.40899	0.01944	2.6074
0.02083	2.40908	0.02083	2.60808
0.02222	2.40884	0.02222	2.60835
0.02361	2.40977	0.02361	2.60911
0.025	2.40977	0.025	2.61033
0.02639	2.40772	0.02639	2.60991
0.02778	2.40755	0.02778	2.60754
0.02917	2.40838	0.02917	2.60873
0.03056	2.40851	0.03056	2.61
0.03194	2.40892	0.03194	2.6093
0.03333	2.4084	0.03333	2.60961
0.03472	2.40853	0.03472	2.60961
0.03611	2.40945	0.03611	2.60944
0.0375	2.40872	0.0375	2.6086
0.03889	2.4105	0.03889	2.6084
0.04028	2.40837	0.04028	2.60897
0.04167	2.40884	0.04167	2.6096
0.04306	2.40913	0.04306	2.60854
0.04444	2.41041	0.04444	2.60919
0.04583	2.40932	0.04583	2.60887
0.04722	2.40979	0.04722	2.60997
0.04861	2.40998	0.04861	2.61032
0.05	2.40796	0.05	2.60951
0.05139	2.40855	0.05139	2.61
0.05278	2.40938	0.05278	2.60877
0.05417	2.4091	0.05417	2.60936
0.05556	2.40828	0.05556	2.61062
0.05694	2.4096	0.05694	2.61248
0.05833	2.40883	0.05833	2.60996
0.05972	2.4101	0.05972	2.61006
0.06111	2.4105	0.06111	2.60965
0.0625	2.40975	0.0625	2.61105
0.06389	2.40901	0.06389	2.61208
0.06528	2.40869	0.06528	2.61157
0.06667	2.4106	0.06667	2.60972
0.06806	2.40994	0.06806	2.61015
0.06944	2.41061	0.06944	2.60955
0.07083	2.40852	0.07083	2.61094
0.07222	2.40979	0.07222	2.61146
0.07361	2.40926	0.07361	2.61144
0.075	2.40867	0.075	2.6107
0.07639	2.40849	0.07639	2.61089
0.07778	2.40977	0.07778	2.61016
0.07917	2.40966	0.07917	2.61091
0.08056	2.40937	0.08056	2.61247
0.08194	2.40922	0.08194	2.61201
0.08333	2.40895	0.08333	2.61121
0.08472	2.40795	0.08472	2.6122
0.08611	2.41033	0.08611	2.61187
0.0875	2.40877	0.0875	2.61227
0.08889	2.40839	0.08889	2.61436
0.09028	2.40973	0.09028	2.61295
0.09167	2.40879	0.09167	2.61215
0.09306	2.40917	0.09306	2.61208
0.09444	2.40947	0.09444	2.61189
0.09583	2.41065	0.09583	2.61087
0.09722	2.40932	0.09722	2.61284
0.09861	2.4092	0.09861	2.61318
0.1	2.40906	0.1	2.61243
0.10139	2.40914	0.10139	2.61274
0.10278	2.4101	0.10278	2.61262
0.10417	2.41067	0.10417	2.61227
0.10556	2.40859	0.10556	2.61318
0.10694	2.40978	0.10694	2.61026
0.10833	2.40918	0.10833	2.61212
0.10972	2.40933	0.10972	2.61153
0.11111	2.40866	0.11111	2.61358
0.1125	2.40876	0.1125	2.61331
0.11389	2.40833	0.11389	2.61327
0.11528	2.40911	0.11528	2.61399
0.11667	2.41107	0.11667	2.61434
0.11806	2.41026	0.11806	2.61189
0.11944	2.41026	0.11944	2.61417
0.12083	2.40956	0.12083	2.61299
0.12222	2.40846	0.12222	2.6149
0.12361	2.40924	0.12361	2.61302
0.125	2.40915	0.125	2.61402
0.12639	2.4091	0.12639	2.61397
0.12778	2.40944	0.12778	2.61292
0.12917	2.40999	0.12917	2.61259
0.13056	2.4107	0.13056	2.61374
0.13194	2.40975	0.13194	2.6133
0.13333	2.41127	0.13333	2.61253
0.13472	2.41026	0.13472	2.61283
0.13611	2.41032	0.13611	2.6135
0.1375	2.41058	0.1375	2.61432
0.13889	2.40948	0.13889	2.61497
0.14028	2.40865	0.14028	2.61489
0.14167	2.41044	0.14167	2.6156
0.14306	2.41067	0.14306	2.61446
0.14444	2.40927	0.14444	2.61475
0.14583	2.40946	0.14583	2.61479
0.14722	2.40719	0.14722	2.61465
0.14861	2.40822	0.14861	2.61505
0.15	2.40922	0.15	2.61502
0.15139	2.40984	0.15139	2.61388
0.15278	2.41008	0.15278	2.61468
0.15417	2.40916	0.15417	2.61553
0.15556	2.41061	0.15556	2.61446
0.15694	2.40951	0.15694	2.61612
0.15833	2.41062	0.15833	2.61498
0.15972	2.40974	0.15972	2.61486
0.16111	2.40875	0.16111	2.61385
0.1625	2.40966	0.1625	2.61605
0.16389	2.41066	0.16389	2.61651
0.16528	2.41006	0.16528	2.61395
0.16667	2.4106	0.16667	2.61579
0.16806	2.41144	0.16806	2.61708
0.16944	2.41048	0.16944	2.6152
0.17083	2.40966	0.17083	2.61579
0.17222	2.41014	0.17222	2.61514
0.17361	2.41029	0.17361	2.616
0.175	2.40923	0.175	2.61486
0.17639	2.40782	0.17639	2.61614
0.17778	2.40922	0.17778	2.61507
0.17917	2.411	0.17917	2.61585
0.18056	2.41031	0.18056	2.61506
0.18194	2.41056	0.18194	2.61489
0.18333	2.41052	0.18333	2.61516
0.18472	2.40973	0.18472	2.6146
0.18611	2.40989	0.18611	2.61598
0.1875	2.40909	0.1875	2.61558
0.18889	2.4104	0.18889	2.61623
0.19028	2.41071	0.19028	2.6143
0.19167	2.40987	0.19167	2.61572
0.19306	2.40949	0.19306	2.61619
0.19444	2.41181	0.19444	2.61559
0.19583	2.40906	0.19583	2.61499
0.19722	2.409	0.19722	2.61753
0.19861	2.41033	0.19861	2.61826
0.2	2.41011	0.2	2.61684
0.20139	2.41035	0.20139	2.61678
0.20278	2.40957	0.20278	2.61717
0.20417	2.41012	0.20417	2.61625
0.20556	2.40896	0.20556	2.6158
0.20694	2.40911	0.20694	2.61645
0.20833	2.40707	0.20833	2.61626
0.20972	2.40807	0.20972	2.61763
0.21111	2.41063	0.21111	2.61616
0.2125	2.40995	0.2125	2.61686
0.21389	2.40918	0.21389	2.61724
0.21528	2.40872	0.21528	2.61678
0.21667	2.41011	0.21667	2.61785
0.21806	2.41159	0.21806	2.61783
0.21944	2.40953	0.21944	2.6171
0.22083	2.41031	0.22083	2.61679
0.22222	2.41071	0.22222	2.61708
0.22361	2.40949	0.22361	2.61723
0.225	2.40904	0.225	2.61669
0.22639	2.41015	0.22639	2.61641
0.22778	2.41018	0.22778	2.61739
0.22917	2.40979	0.22917	2.61533
0.23056	2.41039	0.23056	2.61665
0.23194	2.41009	0.23194	2.61836
0.23333	2.40938	0.23333	2.61641
0.23472	2.41083	0.23472	2.61775
0.23611	2.40945	0.23611	2.61845
0.2375	2.41069	0.2375	2.61796
0.23889	2.4113	0.23889	2.61766
0.24028	2.4112	0.24028	2.61874
0.24167	2.41111	0.24167	2.6176
0.24306	2.41045	0.24306	2.61677
0.24444	2.40928	0.24444	2.61708
0.24583	2.41126	0.24583	2.61814
0.24722	2.40894	0.24722	2.61732
0.24861	2.41025	0.24861	2.61675
0.25	2.41122	0.25	2.61743
0.25139	2.41023	0.25139	2.61816
0.25278	2.4101	0.25278	2.61834
0.25417	2.41018	0.25417	2.619
0.25556	2.41131	0.25556	2.61878
0.25694	2.41087	0.25694	2.61871
0.25833	2.40894	0.25833	2.61743
0.25972	2.41159	0.25972	2.6182
0.26111	2.40999	0.26111	2.61825
0.2625	2.40975	0.2625	2.61686
0.26389	2.40883	0.26389	2.61731
0.26528	2.40927	0.26528	2.61785
0.26667	2.40983	0.26667	2.62005
0.26806	2.40996	0.26806	2.61939
0.26944	2.41062	0.26944	2.61889
0.27083	2.40903	0.27083	2.61761
0.27222	2.41064	0.27222	2.61852
0.27361	2.4101	0.27361	2.62026
0.275	2.40965	0.275	2.61831
0.27639	2.41029	0.27639	2.61889
0.27778	2.4087	0.27778	2.61898
0.27917	2.40852	0.27917	2.61719
0.28056	2.4096	0.28056	2.61856
0.28194	2.41032	0.28194	2.61937
0.28333	2.40908	0.28333	2.61762
0.28472	2.40794	0.28472	2.62006
0.28611	2.40855	0.28611	2.61847
0.2875	2.40994	0.2875	2.61815
0.28889	2.40995	0.28889	2.61899
0.29028	2.41092	0.29028	2.6201
0.29167	2.41158	0.29167	2.61918
0.29306	2.41082	0.29306	2.61785
0.29444	2.4101	0.29444	2.61789
0.29583	2.40823	0.29583	2.61864
0.29722	2.4096	0.29722	2.62078
0.29861	2.40933	0.29861	2.62076
0.3	2.40972	0.3	2.61751
0.30139	2.41013	0.30139	2.6179
0.30278	2.41101	0.30278	2.61934
0.30417	2.41077	0.30417	2.62009
0.30556	2.40931	0.30556	2.62068
0.30694	2.40947	0.30694	2.61831
0.30833	2.40914	0.30833	2.61834
0.30972	2.40992	0.30972	2.61834
0.31111	2.41036	0.31111	2.62032
0.3125	2.41098	0.3125	2.62091
0.31389	2.4096	0.31389	2.61924
0.31528	2.40791	0.31528	2.61928
0.31667	2.40947	0.31667	2.61921
0.31806	2.40873	0.31806	2.61754
0.31944	2.40882	0.31944	2.62001
0.32083	2.40939	0.32083	2.61898
0.32222	2.40953	0.32222	2.61942
0.32361	2.41012	0.32361	2.62105
0.325	2.40947	0.325	2.61979
0.32639	2.4097	0.32639	2.621
0.32778	2.4109	0.32778	2.62008
0.32917	2.41054	0.32917	2.62013
0.33056	2.41136	0.33056	2.61896
0.33194	2.40904	0.33194	2.61855
0.33333	2.40863	0.33333	2.61933
0.33472	2.41079	0.33472	2.61945
0.33611	2.41037	0.33611	2.61728
0.3375	2.41127	0.3375	2.61856
0.33889	2.41028	0.33889	2.61923
0.34028	2.4111	0.34028	2.6197
0.34167	2.4094	0.34167	2.62048
0.34306	2.41021	0.34306	2.61986
0.34444	2.40963	0.34444	2.61978
0.34583	2.41065	0.34583	2.61984
0.34722	2.4107	0.34722	2.61959
0.34861	2.41158	0.34861	2.62117
0.35	2.41055	0.35	2.61975
0.35139	2.40958	0.35139	2.61984
0.35278	2.40978	0.35278	2.61708
0.35417	2.41036	0.35417	2.61983
0.35556	2.41202	0.35556	2.62054
0.35694	2.41036	0.35694	2.62128
0.35833	2.41088	0.35833	2.62066
0.35972	2.40975	0.35972	2.62098
0.36111	2.41204	0.36111	2.62119
0.3625	2.41119	0.3625	2.62218
0.36389	2.41042	0.36389	2.62142
0.36528	2.41089	0.36528	2.61955
0.36667	2.41156	0.36667	2.62048
0.36806	2.40998	0.36806	2.62164
0.36944	2.41051	0.36944	2.62218
0.37083	2.40944	0.37083	2.62076
0.37222	2.40966	0.37222	2.62053
0.37361	2.40977	0.37361	2.62004
0.375	2.41138	0.375	2.62013
0.37639	2.41179	0.37639	2.61958
0.37778	2.41003	0.37778	2.61966
0.37917	2.41003	0.37917	2.62094
0.38056	2.41267	0.38056	2.62078
0.38194	2.41088	0.38194	2.61965
0.38333	2.41074	0.38333	2.62197
0.38472	2.41066	0.38472	2.62194
0.38611	2.41046	0.38611	2.62099
[truncated: 1,734 more rows]

## Sheet: Figure 3a
Figure 3a: Kinetic evolution of Ddx4n1 LLPS in presence of 2% PEG3000
[truncated: 4,468 more rows]

[truncated: 29 more sheets: Figure 3b, Figure 3c, Figure 3d, Figure 4a, Figure 4c, Figure 4d, Figure 5c, Figure 5e, Figure 5g, Figure 5h, Figure 6a, Figure 6b, Figure 6c, Figure 6d, Figure 6g, Figure 7, Supplementary Fig 1, Supplementary Fig 2, Supplementary Fig 3, Supplementary Fig 4 …]
